# Supplementary material for: Revisions of the genera Lurama Schaus, 1928 and Ulmara Schaus, 1928 (Lepidoptera, Mimallonoidea, Mimallonidae) with the descriptions of three new Ulmara species and a new genus
Source: Zookeys. 2016 Aug 15;(611):57–92. doi: 10.3897/zookeys.611.9058 (PMC4992807; doi:10.3897/zookeys.611.9058)
Supplement: XML Treatment for Lurama penia [file zookeys.611.9058-treatment2.xml]

<!DOCTYPE tp:taxon-treatment
  PUBLIC "-//TaxonX//DTD Taxonomic Treatment Publishing DTD v0 20100105//EN" "tax-treatment-NSO.dtd">
<tp:taxon-treatment xmlns:tp="http://www.plazi.org/taxpub"><tp:treatment-meta><kwd-group><label>Taxon classification</label><kwd><named-content content-type="kingdom">Animalia</named-content></kwd><kwd><named-content content-type="order">Lepidoptera</named-content></kwd><kwd><named-content content-type="family">Mimallonidae</named-content></kwd></kwd-group><mixed-citation publication-type="journal"><person-group><name><surname>St. Laurent</surname><given-names>Ryan A.</given-names></name></person-group><article-title>Revisions of the genera <italic><tp:taxon-name><tp:taxon-name-part taxon-name-part-type="genus">Lurama</tp:taxon-name-part></tp:taxon-name></italic> Schaus, 1928 and <italic><tp:taxon-name><tp:taxon-name-part taxon-name-part-type="genus">Ulmara</tp:taxon-name-part></tp:taxon-name></italic> Schaus, 1928 (<tp:taxon-name><tp:taxon-name-part taxon-name-part-type="order">Lepidoptera</tp:taxon-name-part></tp:taxon-name>, <tp:taxon-name><tp:taxon-name-part taxon-name-part-type="superfamily">Mimallonoidea</tp:taxon-name-part></tp:taxon-name>, <tp:taxon-name><tp:taxon-name-part taxon-name-part-type="family">Mimallonidae</tp:taxon-name-part></tp:taxon-name>) with the descriptions of three new <italic><tp:taxon-name><tp:taxon-name-part taxon-name-part-type="genus">Ulmara</tp:taxon-name-part></tp:taxon-name></italic> species and a new genus</article-title><source>Zookeys</source><day>15</day><month>8</month><year>2016</year><volume>2016</volume><issue>611</issue><fpage>57</fpage><lpage>92</lpage><pub-id pub-id-type="doi">10.3897/zookeys.611.9058</pub-id></mixed-citation></tp:treatment-meta><tp:nomenclature><tp:taxon-name>
            <tp:taxon-name-part taxon-name-part-type="genus">Lurama</tp:taxon-name-part>
            <tp:taxon-name-part taxon-name-part-type="species">penia</tp:taxon-name-part>
          </tp:taxon-name><tp:taxon-authority>(Dognin, 1919)</tp:taxon-authority><xref ref-type="fig" rid="F1">Fig. 1</xref><xref ref-type="fig" rid="F2">; Map 1</xref><tp:nomenclature-citation-list><tp:nomenclature-citation><tp:taxon-name>
                <tp:taxon-name-part taxon-name-part-type="genus">Perophora</tp:taxon-name-part> <tp:taxon-name-part taxon-name-part-type="species">penia</tp:taxon-name-part></tp:taxon-name><comment>Dognin, 1919: 6, 7</comment></tp:nomenclature-citation><tp:nomenclature-citation><tp:taxon-name>
                <tp:taxon-name-part taxon-name-part-type="genus">Lurama</tp:taxon-name-part> <tp:taxon-name-part taxon-name-part-type="species">penia</tp:taxon-name-part></tp:taxon-name><comment>; <xref ref-type="bibr" rid="B14">Schaus 1928</xref></comment></tp:nomenclature-citation><tp:nomenclature-citation><tp:taxon-name>
                <tp:taxon-name-part taxon-name-part-type="genus">Lurama</tp:taxon-name-part> <tp:taxon-name-part taxon-name-part-type="species">penia</tp:taxon-name-part></tp:taxon-name><comment>; <xref ref-type="bibr" rid="B4">Gaede 1931</xref></comment></tp:nomenclature-citation><tp:nomenclature-citation><tp:taxon-name>
                <tp:taxon-name-part taxon-name-part-type="genus">Lurama</tp:taxon-name-part> <tp:taxon-name-part taxon-name-part-type="species">penia</tp:taxon-name-part></tp:taxon-name><comment>; <xref ref-type="bibr" rid="B2">Becker 1996</xref></comment></tp:nomenclature-citation></tp:nomenclature-citation-list></tp:nomenclature><tp:treatment-sec sec-type="type material" id="SECID0EIYAE"><title>Type material.</title><p>
            <bold>Holotype</bold>, ♂. <bold>COLOMBIA: Cundinamarca/Distrito Capital</bold>: Bogota [Bogotá], Colombia, 28–3200 m, Coll. Fassl / Dognin, Collection/ <italic><tp:taxon-name><tp:taxon-name-part taxon-name-part-type="genus">Perophora</tp:taxon-name-part> <tp:taxon-name-part taxon-name-part-type="species">penia</tp:taxon-name-part></tp:taxon-name></italic>, type ♂ Dgn./ ♂ genitalia slide. 6 June ’28, C.H. #5. [genitalia prep. not located]/ [label with wing vein sketch]/ [Holo]Type No.: 29698 U.S.N.M./ <named-content xmlns:xlink="http://www.w3.org/1999/xlink" content-type="dwc:institutional_code" xlink:type="simple">USNM</named-content>-Mimal: 1108/ (<named-content xmlns:xlink="http://www.w3.org/1999/xlink" content-type="dwc:institutional_code" xlink:type="simple">USNM</named-content>, examined). Type locality: Colombia: Cundinamarca/Distrito Capital: Bogotá.</p></tp:treatment-sec><tp:treatment-sec sec-type="diagnosis" id="SECID0EMZAE"><title>Diagnosis.</title><p>
            <italic><tp:taxon-name><tp:taxon-name-part taxon-name-part-type="genus">Lurama</tp:taxon-name-part> <tp:taxon-name-part taxon-name-part-type="species">penia</tp:taxon-name-part></tp:taxon-name></italic> can be distinguished from <italic><tp:taxon-name><tp:taxon-name-part taxon-name-part-type="genus">Lurama</tp:taxon-name-part> <tp:taxon-name-part taxon-name-part-type="species">quindiuna</tp:taxon-name-part></tp:taxon-name></italic> by the smaller size, shorter, more rounded wings, and somewhat more diffuse, broader postmedial and antemedial lines on the wings. The lines are also closer together and farther from the wing margin than in <italic><tp:taxon-name><tp:taxon-name-part taxon-name-part-type="genus">Lurama</tp:taxon-name-part> <tp:taxon-name-part taxon-name-part-type="species">quindiuna</tp:taxon-name-part></tp:taxon-name></italic>. Additionally, the forewing postmedial line has its apical angle intersecting Rs4 very near the fork of Rs3+Rs4, rather than being much more distant from this fork in the other species.</p></tp:treatment-sec><tp:treatment-sec sec-type="description" id="SECID0EQ1AE"><title>Description.</title><p>
            <bold>Male.</bold> <italic>Head</italic>: As for genus but tan brown. <italic>Thorax</italic>: Coloration as for head, darker-brown scales present on prothorax. <italic>Legs</italic>: Coloration as for thorax, poorly preserved. <italic>Forewing dorsum</italic>: Forewing length: 14.5 mm, wingspan: ~27 mm, n = 1. Short, vaguely triangular, margin nearly straight from apex until after passing M<sub>3</sub> where wing smoothly curves toward anal margin. Ground color yellowish tan, overall lightly speckled by dark petiolate scales, especially postmedially. Antemedial line brown, relatively wide, somewhat diffuse, slightly curving outward. Postmedial line nearly straight from anal margin to Rs4 where it abruptly angles toward costa perpendicularly, coloration and width as for antemedial line. Antemedial, medial, and postmedial areas concolorous. Costa and outer wing margin darker brown. Discal spot a dark streak spanning width of discal cell, mesally slightly angled inward toward cell. <italic>Forewing ventrum</italic>: Similar to dorsum but with more concentrated speckling postmedially; antemedial line nearly absent, postmedial line fainter. <italic>Hindwing dorsum</italic>: Coloration as for forewing dorsum, antemedial line absent, postmedial line not reaching anterior wing margin. <italic>Hindwing ventrum</italic>: Following same pattern as forewing ventrum but postmedial line curved outward rather than straight as on dorsum. <italic>Abdomen</italic>: Partially missing, but anterior segments concolorous with thorax. <italic>Genitalia</italic>: Not examined. <bold>Female.</bold> Unknown.</p></tp:treatment-sec><tp:treatment-sec sec-type="distribution" id="SECID0EO2AE"><title>Distribution</title><p>
            <bold>(Map <xref ref-type="fig" rid="F2">1</xref>).</bold> <italic><tp:taxon-name><tp:taxon-name-part taxon-name-part-type="genus">Lurama</tp:taxon-name-part> <tp:taxon-name-part taxon-name-part-type="species">penia</tp:taxon-name-part></tp:taxon-name></italic> is known only from the holotype, collected between 2800 and 3200 m near Bogotá, Colombia.</p><fig id="F2" position="float" orientation="portrait"><label>Map 1.</label><caption><p>Known distribution of <italic><tp:taxon-name><tp:taxon-name-part taxon-name-part-type="genus">Lurama</tp:taxon-name-part></tp:taxon-name></italic>.</p></caption><graphic xmlns:xlink="http://www.w3.org/1999/xlink" xlink:href="zookeys-611-057-g002.jpg" position="float" orientation="portrait" xlink:type="simple" id="oo_99247.jpg"/></fig></tp:treatment-sec><tp:treatment-sec sec-type="remarks" id="SECID0EZ3AE"><title>Remarks.</title><p>This species is apparently very rarely collected, as it is known only from the male holotype. Unfortunately, the genitalia preparation of the holotype, probably made by Carl Heinrich (R. Hutchings pers. comm.), is lost and could not be located by the individuals tasked with trying to find it at the <named-content xmlns:xlink="http://www.w3.org/1999/xlink" content-type="dwc:institutional_code" xlink:type="simple">USNM</named-content>. <xref ref-type="bibr" rid="B14">Schaus (1928)</xref> compared the genitalia of <italic><tp:taxon-name><tp:taxon-name-part taxon-name-part-type="genus">Lurama</tp:taxon-name-part></tp:taxon-name></italic> to that of <italic><tp:taxon-name><tp:taxon-name-part taxon-name-part-type="genus">Ulmara</tp:taxon-name-part></tp:taxon-name></italic>, and considered them similar. I note that among Schaus’s examined <italic><tp:taxon-name><tp:taxon-name-part taxon-name-part-type="genus">Lurama</tp:taxon-name-part></tp:taxon-name></italic> material at the <named-content xmlns:xlink="http://www.w3.org/1999/xlink" content-type="dwc:institutional_code" xlink:type="simple">USNM</named-content> and <abbrev xmlns:xlink="http://www.w3.org/1999/xlink" content-type="institution" xlink:title="Museum für Naturkunde der Humboldt-Universität zu Berlin, Germany" id="ABBRID0EI5AE" xlink:type="simple">MNHU</abbrev>, the only dissected male <italic><tp:taxon-name><tp:taxon-name-part taxon-name-part-type="genus">Lurama</tp:taxon-name-part></tp:taxon-name></italic> specimen is the holotype of <italic><tp:taxon-name><tp:taxon-name-part taxon-name-part-type="genus">Lurama</tp:taxon-name-part> <tp:taxon-name-part taxon-name-part-type="species">penia</tp:taxon-name-part></tp:taxon-name></italic>; therefore it is reasonable to assume that the missing genitalia of <italic><tp:taxon-name><tp:taxon-name-part taxon-name-part-type="genus">Lurama</tp:taxon-name-part> <tp:taxon-name-part taxon-name-part-type="species">penia</tp:taxon-name-part></tp:taxon-name></italic> are similar to those of <italic><tp:taxon-name><tp:taxon-name-part taxon-name-part-type="genus">Ulmara</tp:taxon-name-part></tp:taxon-name></italic> because apparently Schaus did not look at any other <italic><tp:taxon-name><tp:taxon-name-part taxon-name-part-type="genus">Lurama</tp:taxon-name-part></tp:taxon-name></italic> dissections. This is expected given the similarity between <italic><tp:taxon-name><tp:taxon-name-part taxon-name-part-type="genus">Ulmara</tp:taxon-name-part></tp:taxon-name></italic> male genitalia and those of <italic><tp:taxon-name><tp:taxon-name-part taxon-name-part-type="genus">Lurama</tp:taxon-name-part> <tp:taxon-name-part taxon-name-part-type="species">quindiuna</tp:taxon-name-part></tp:taxon-name></italic>, for which the male genitalia are available for examination.</p><!--PageBreak--><p>As for <italic><tp:taxon-name><tp:taxon-name-part taxon-name-part-type="genus">Lurama</tp:taxon-name-part> <tp:taxon-name-part taxon-name-part-type="species">quindiuna</tp:taxon-name-part></tp:taxon-name></italic> below, the issue of missing type genitalia for these two species results in some difficulties determining the identity of non-type specimens. Fortunately, external diagnostic characteristics are ample enough to maintain both currently described species as valid, but prevents me from describing new species in the genus at this time. It is vital that more material be located for this and the following species at each of their respective type localities so that more conclusive diagnostic characters can be given, particularly in regards to the genitalia.</p></tp:treatment-sec><tp:treatment-sec><!--Section generated to contain objects referenced in tp:taxon-treatment.--><fig id="F1" position="float" orientation="portrait"><label>Figure 1.</label><caption><p>
          <italic><tp:taxon-name><tp:taxon-name-part taxon-name-part-type="genus">Lurama</tp:taxon-name-part> <tp:taxon-name-part taxon-name-part-type="species">penia</tp:taxon-name-part></tp:taxon-name></italic> holotype ♂, <bold>a</bold> dorsal <bold>b</bold> ventral. Colombia, Cundinamarca/Distrito Capital, Bogotá, 2800–3200 m (<named-content xmlns:xlink="http://www.w3.org/1999/xlink" content-type="dwc:institutional_code" xlink:type="simple">USNM</named-content>). Scale bar = 1 cm.</p></caption><graphic xmlns:xlink="http://www.w3.org/1999/xlink" xlink:href="zookeys-611-057-g001.jpg" position="float" orientation="portrait" xlink:type="simple" id="oo_99244.jpg"/></fig></tp:treatment-sec><ref-list><ref id="B14"><mixed-citation xmlns:xlink="http://www.w3.org/1999/xlink" xlink:type="simple">
          <person-group><name name-style="western"><surname>Schaus</surname><given-names>W</given-names></name></person-group> (<year>1928</year>) <article-title>Familie <tp:taxon-name><tp:taxon-name-part taxon-name-part-type="family">Mimallonidae</tp:taxon-name-part></tp:taxon-name>.</article-title> In: <person-group><name name-style="western"><surname>Seitz</surname><given-names>A</given-names></name></person-group> (<role>Ed.</role>) <source>Die GrossSchmetterlinge der Erde. 6. Die amerikanischen Spinner und Schwärmer</source>. <publisher-name>A. Kernen</publisher-name>, <publisher-loc>Stuttgart</publisher-loc>, <fpage>635</fpage>–<lpage>672</lpage>.</mixed-citation></ref><ref id="B4"><mixed-citation xmlns:xlink="http://www.w3.org/1999/xlink" xlink:type="simple">
          <person-group><name name-style="western"><surname>Gaede</surname><given-names>M</given-names></name></person-group> (<year>1931</year>) <article-title>Pars 50: <tp:taxon-name><tp:taxon-name-part taxon-name-part-type="family">Mimallonidae</tp:taxon-name-part></tp:taxon-name>.</article-title> In: <person-group><name name-style="western"><surname>Strand</surname><given-names>E</given-names></name></person-group> (<role>Ed.</role>) <source>Lepidopterorum Catalogus</source>. <publisher-name>W. Junk</publisher-name>, <publisher-loc>Berlin</publisher-loc>, <fpage>2</fpage>–<lpage>19</lpage>.</mixed-citation></ref><ref id="B2"><mixed-citation xmlns:xlink="http://www.w3.org/1999/xlink" xlink:type="simple">
          <person-group><name name-style="western"><surname>Becker</surname><given-names>VO</given-names></name></person-group> (<year>1996</year>) <chapter-title><tp:taxon-name><tp:taxon-name-part taxon-name-part-type="family">Mimallonidae</tp:taxon-name-part></tp:taxon-name>.</chapter-title> In: <source>Atlas of Neotropical <tp:taxon-name><tp:taxon-name-part taxon-name-part-type="order">Lepidoptera</tp:taxon-name-part></tp:taxon-name>, Checklist. Part 4B. <tp:taxon-name><tp:taxon-name-part taxon-name-part-type="superfamily">Drepanoidea</tp:taxon-name-part></tp:taxon-name>, <tp:taxon-name><tp:taxon-name-part taxon-name-part-type="superfamily">Bombycoidea</tp:taxon-name-part></tp:taxon-name>, <tp:taxon-name><tp:taxon-name-part taxon-name-part-type="superfamily">Sphingoidea</tp:taxon-name-part></tp:taxon-name></source>. <publisher-name>Association for Tropical Lepidoptera &amp; Scientific Publishers</publisher-name>, <publisher-loc>Gainesville, Florida</publisher-loc>, <fpage>17</fpage>–<lpage>19</lpage>.</mixed-citation></ref></ref-list></tp:taxon-treatment>
