# Supplementary material for: Revisions of the genera Lurama Schaus, 1928 and Ulmara Schaus, 1928 (Lepidoptera, Mimallonoidea, Mimallonidae) with the descriptions of three new Ulmara species and a new genus
Source: Zookeys. 2016 Aug 15;(611):57–92. doi: 10.3897/zookeys.611.9058 (PMC4992807; doi:10.3897/zookeys.611.9058)
Supplement: XML Treatment for Lurama quindiuna [file zookeys.611.9058-treatment3.xml]

<!DOCTYPE tp:taxon-treatment
  PUBLIC "-//TaxonX//DTD Taxonomic Treatment Publishing DTD v0 20100105//EN" "tax-treatment-NSO.dtd">
<tp:taxon-treatment xmlns:tp="http://www.plazi.org/taxpub"><tp:treatment-meta><kwd-group><label>Taxon classification</label><kwd><named-content content-type="kingdom">Animalia</named-content></kwd><kwd><named-content content-type="order">Lepidoptera</named-content></kwd><kwd><named-content content-type="family">Mimallonidae</named-content></kwd></kwd-group><mixed-citation publication-type="journal"><person-group><name><surname>St. Laurent</surname><given-names>Ryan A.</given-names></name></person-group><article-title>Revisions of the genera <italic><tp:taxon-name><tp:taxon-name-part taxon-name-part-type="genus">Lurama</tp:taxon-name-part></tp:taxon-name></italic> Schaus, 1928 and <italic><tp:taxon-name><tp:taxon-name-part taxon-name-part-type="genus">Ulmara</tp:taxon-name-part></tp:taxon-name></italic> Schaus, 1928 (<tp:taxon-name><tp:taxon-name-part taxon-name-part-type="order">Lepidoptera</tp:taxon-name-part></tp:taxon-name>, <tp:taxon-name><tp:taxon-name-part taxon-name-part-type="superfamily">Mimallonoidea</tp:taxon-name-part></tp:taxon-name>, <tp:taxon-name><tp:taxon-name-part taxon-name-part-type="family">Mimallonidae</tp:taxon-name-part></tp:taxon-name>) with the descriptions of three new <italic><tp:taxon-name><tp:taxon-name-part taxon-name-part-type="genus">Ulmara</tp:taxon-name-part></tp:taxon-name></italic> species and a new genus</article-title><source>Zookeys</source><day>15</day><month>8</month><year>2016</year><volume>2016</volume><issue>611</issue><fpage>57</fpage><lpage>92</lpage><pub-id pub-id-type="doi">10.3897/zookeys.611.9058</pub-id></mixed-citation></tp:treatment-meta><tp:nomenclature><tp:taxon-name>
            <tp:taxon-name-part taxon-name-part-type="genus">Lurama</tp:taxon-name-part>
            <tp:taxon-name-part taxon-name-part-type="species">quindiuna</tp:taxon-name-part>
          </tp:taxon-name><tp:taxon-authority>Schaus, 1928, sensu lato</tp:taxon-authority><xref ref-type="fig" rid="F3">Figs 2–6</xref><xref ref-type="fig" rid="F4">, 7–10</xref><xref ref-type="fig" rid="F5">, 11–12</xref><xref ref-type="fig" rid="F6">, 13</xref><xref ref-type="fig" rid="F2">; Map 1</xref><!--PageBreak--><tp:nomenclature-citation-list><tp:nomenclature-citation><tp:taxon-name>
                <tp:taxon-name-part taxon-name-part-type="genus">Lurama</tp:taxon-name-part> <tp:taxon-name-part taxon-name-part-type="species">quindiuna</tp:taxon-name-part></tp:taxon-name><comment>Schaus, 1928: 669; Fig. ♂ 88h</comment></tp:nomenclature-citation><tp:nomenclature-citation><tp:taxon-name>
                <tp:taxon-name-part taxon-name-part-type="genus">Lurama</tp:taxon-name-part> <tp:taxon-name-part taxon-name-part-type="species">quindiuna</tp:taxon-name-part></tp:taxon-name><comment>; <xref ref-type="bibr" rid="B4">Gaede 1931</xref></comment></tp:nomenclature-citation></tp:nomenclature-citation-list></tp:nomenclature><tp:treatment-sec sec-type="type material" id="SECID0EEDAG"><title>Type material.</title><p>
            <bold>Lectotype (here designated)</bold>, ♂. <bold>COLOMBIA: Quindío</bold>: Typus/ Paso del Quindiu, Colomb. Cent. Cord. [Paso del Quindío, Cordillera Central], 3500 m, Coll. Fassl/ <italic><tp:taxon-name><tp:taxon-name-part taxon-name-part-type="genus">Lurama</tp:taxon-name-part> <tp:taxon-name-part taxon-name-part-type="species">quindiuna</tp:taxon-name-part></tp:taxon-name></italic>, type Schaus/ St Laurent diss.: 2-14-16:1 [abdomen and genitalia excluded from holotype, see remarks]/ LECTOTYPE ♂ <italic><tp:taxon-name><tp:taxon-name-part taxon-name-part-type="genus">Lurama</tp:taxon-name-part> <tp:taxon-name-part taxon-name-part-type="species">quindiuna</tp:taxon-name-part></tp:taxon-name></italic> designated by St Laurent, 2016 [handwritten red label]/ (<abbrev xmlns:xlink="http://www.w3.org/1999/xlink" content-type="institution" xlink:title="Museum für Naturkunde der Humboldt-Universität zu Berlin, Germany" id="ABBRID0ECEAG" xlink:type="simple">MNHU</abbrev>). Type locality: Colombia: Paso del Quindío.</p></tp:treatment-sec><tp:treatment-sec sec-type="material" id="SECID0EHEAG"><title>Additional specimens examined.</title><p>(60 ♂, 3 ♀) <bold>COLOMBIA: Cundinamarca</bold>: 7 ♂, Bogotá, Puebla Guasca: F. Johnson donor, <named-content xmlns:xlink="http://www.w3.org/1999/xlink" content-type="dwc:institutional_code" xlink:type="simple">USNM</named-content>-Mimal: 2640–2643, 2645, 2646, St Laurent diss.: 2-14-16:3, 2-14-16:4, 2-14-16:5, 2-19-16:1 one specimen labeled as “<italic><tp:taxon-name><tp:taxon-name-part taxon-name-part-type="genus">Lurama</tp:taxon-name-part> <tp:taxon-name-part taxon-name-part-type="species">quindiuna</tp:taxon-name-part></tp:taxon-name></italic> nr topotype?” by Schaus (6 ♂, <named-content xmlns:xlink="http://www.w3.org/1999/xlink" content-type="dwc:institutional_code" xlink:type="simple">USNM</named-content>); (1 ♂, <named-content xmlns:xlink="http://www.w3.org/1999/xlink" content-type="dwc:institutional_code" xlink:type="simple">CUIC</named-content>). 9 ♂, 1 ♀, No locality labels, but almost certainly belonging to F. Johnson’s series from Bogotá, Puebla Guasca, <named-content xmlns:xlink="http://www.w3.org/1999/xlink" content-type="dwc:institutional_code" xlink:type="simple">USNM</named-content>-Mimal: 2866, 2879–2886, 2888, St Laurent diss.: 3-4-16:1, 3-4-16:2, 3-4-16:3, the following label is hereby added to these 10 specimens: “Originally unlabeled, but almost certainly: COLOMBIA: Cudinamarca: Puebla Guasca nr. Bogotá ex. F. Johnson [locale det.: R. St Laurent]” (<named-content xmlns:xlink="http://www.w3.org/1999/xlink" content-type="dwc:institutional_code" xlink:type="simple">USNM</named-content>). <bold>ECUADOR: Carchi</bold>: 3 ♂, 35 km W. Tufiño, west slope, cloud forest, 3120 m: 20.XI.1987, R. Davidson, C. Young, St Laurent diss.: 3-11-16:3 (<named-content xmlns:xlink="http://www.w3.org/1999/xlink" content-type="dwc:institutional_code" xlink:type="simple">CMNH</named-content>). 5 ♂, El Angel Ecol. Reserve, road Tulcan – El Chical, <named-content xmlns:xlink="http://www.w3.org/1999/xlink" content-type="dwc:verbatimCoordinates" xlink:type="simple"><named-content content-type="geo-json" specific-use="{&#34;type&#34;:&#34;Point&#34;,&#34;coordinates&#34;:[-78.011111,0.812778]}" id="NCID0EOGAG" xlink:type="simple">0°48'46"N, 78°00'40"W</named-content></named-content>, 3300 m: 14.XI.2012, leg. Victor Sinyaev, Expedition Ron Brechlin (<abbrev xmlns:xlink="http://www.w3.org/1999/xlink" content-type="institution" xlink:title="Museum Witt, Munich, Germany" id="ABBRID0ETGAG" xlink:type="simple">MWM</abbrev>). 5 ♂, El Angel Ecol. Reserve, <named-content xmlns:xlink="http://www.w3.org/1999/xlink" content-type="dwc:verbatimCoordinates" xlink:type="simple"><named-content content-type="geo-json" specific-use="{&#34;type&#34;:&#34;Point&#34;,&#34;coordinates&#34;:[-78.027778,0.758611]}" id="NCID0E2GAG" xlink:type="simple">0°45'31"N, 78°01'40"W</named-content></named-content>, 3320 m: 7–8.XI.2012, leg. Victor Sinyaev, Expedition Ron Brechlin (<abbrev xmlns:xlink="http://www.w3.org/1999/xlink" content-type="institution" xlink:title="Museum Witt, Munich, Germany" id="ABBRID0EAHAG" xlink:type="simple">MWM</abbrev>). 1 ♂, El Moran, <named-content xmlns:xlink="http://www.w3.org/1999/xlink" content-type="dwc:verbatimCoordinates" xlink:type="simple"><named-content content-type="geo-json" specific-use="{&#34;type&#34;:&#34;Point&#34;,&#34;coordinates&#34;:[-78.043889,0.763889]}" id="NCID0EIHAG" xlink:type="simple">0°45'50"N, 78°02'38"W</named-content></named-content>, 2940 m: 1–3.V.2012, leg. R. Brechlin &amp; V. Siniaev (<abbrev xmlns:xlink="http://www.w3.org/1999/xlink" content-type="institution" xlink:title="Museum Witt, Munich, Germany" id="ABBRID0ENHAG" xlink:type="simple">MWM</abbrev>). <bold>Pichincha</bold>: 1 ♂, Oyacachi, montane tropical forest, 3300 m: Jan Hillman, St Laurent diss.: 3-14-16:2 (<named-content xmlns:xlink="http://www.w3.org/1999/xlink" content-type="dwc:institutional_code" xlink:type="simple">CMNH</named-content>). <bold>Napo</bold>: 2 ♂, 1 ♀, South Slopes, Cerro Sumaco, wet cloud/moss forest, 2950 m: 18.XI.1995, Jan Hillman, St Laurent diss.: 3-14-16:4, 3-14-16:5 (<named-content xmlns:xlink="http://www.w3.org/1999/xlink" content-type="dwc:institutional_code" xlink:type="simple">CMNH</named-content>). 2 ♂, Cordillera Huacamayos [Cordillera Guacamayos], Estero Chico, virgin humid forest, 2650 m: 5.VIII.1996, J. Hillman, St Laurent diss.: 3-11-16:2, 3-14-16:3 (<named-content xmlns:xlink="http://www.w3.org/1999/xlink" content-type="dwc:institutional_code" xlink:type="simple">CMNH</named-content>). 1 ♂, 10 km E. Papallacta, Hacienda Bosque on Quito-Baeza road, disturbed montane forest, 2600 m: 11.XI.1995, Jan Hillman (<named-content xmlns:xlink="http://www.w3.org/1999/xlink" content-type="dwc:institutional_code" xlink:type="simple">CMNH</named-content>). 3 <!--PageBreak--><!--PageBreak--><!--PageBreak-->♂, Papallacta, Rio San Pedro, <named-content xmlns:xlink="http://www.w3.org/1999/xlink" content-type="dwc:verbatimCoordinates" xlink:type="simple"><named-content content-type="geo-json" specific-use="{&#34;type&#34;:&#34;Point&#34;,&#34;coordinates&#34;:[-78.124167,-0.382222]}" id="NCID0E4IAG" xlink:type="simple">0°22'56"S, 78°7'27"W</named-content></named-content>, 3010 m: 18.I.2012, 22.III.2012, leg. R. Brechlin &amp; V. Siniaev (<abbrev xmlns:xlink="http://www.w3.org/1999/xlink" content-type="institution" xlink:title="Museum Witt, Munich, Germany" id="ABBRID0ECJAG" xlink:type="simple">MWM</abbrev>). 2 ♂, Rio Papallacta, Cuyuja, <named-content xmlns:xlink="http://www.w3.org/1999/xlink" content-type="dwc:verbatimCoordinates" xlink:type="simple"><named-content content-type="geo-json" specific-use="{&#34;type&#34;:&#34;Point&#34;,&#34;coordinates&#34;:[-78.021944,-0.421389]}" id="NCID0EKJAG" xlink:type="simple">0°25'17"S, 78°1'19"W</named-content></named-content>, 2525 m: 6.XI.2011, leg. V. Siniaev &amp; O. Romanoc (<abbrev xmlns:xlink="http://www.w3.org/1999/xlink" content-type="institution" xlink:title="Museum Witt, Munich, Germany" id="ABBRID0EPJAG" xlink:type="simple">MWM</abbrev>). <bold>Azuay</bold>: 1 ♂, Road between Gualaceo-Méndez, Limon, <named-content xmlns:xlink="http://www.w3.org/1999/xlink" content-type="dwc:verbatimCoordinates" xlink:type="simple"><named-content content-type="geo-json" specific-use="{&#34;type&#34;:&#34;Point&#34;,&#34;coordinates&#34;:[-78.663889,-2.984444]}" id="NCID0EZJAG" xlink:type="simple">2°59'4"S, 78°39'50"W</named-content></named-content>, 3410 m: 8.III.2013, leg. Ackermann, Käch, &amp; Dr. R. Brechlin (<abbrev xmlns:xlink="http://www.w3.org/1999/xlink" content-type="institution" xlink:title="Museum Witt, Munich, Germany" id="ABBRID0E5JAG" xlink:type="simple">MWM</abbrev>). <bold>Loja</bold>: 1 ♀, Road Loja-Zamora, <named-content xmlns:xlink="http://www.w3.org/1999/xlink" content-type="dwc:verbatimCoordinates" xlink:type="simple"><named-content content-type="geo-json" specific-use="{&#34;type&#34;:&#34;Point&#34;,&#34;coordinates&#34;:[-79.141111,-3.979167]}" id="NCID0EIKAG" xlink:type="simple">3°58'45"S, 79°08'28"W</named-content></named-content>, 2700 m: 22.II.2012, leg. R. Brechlin &amp; V. Siniaev (<abbrev xmlns:xlink="http://www.w3.org/1999/xlink" content-type="institution" xlink:title="Museum Witt, Munich, Germany" id="ABBRID0ENKAG" xlink:type="simple">MWM</abbrev>). 2 ♂, 6 km S Saraguro, <named-content xmlns:xlink="http://www.w3.org/1999/xlink" content-type="dwc:verbatimCoordinates" xlink:type="simple"><named-content content-type="geo-json" specific-use="{&#34;type&#34;:&#34;Point&#34;,&#34;coordinates&#34;:[-79.254722,-3.666944]}" id="NCID0EVKAG" xlink:type="simple">3°40'01"S, 79°15'17"W</named-content></named-content>, 3065 m: 20.II.2012, leg. R. Brechlin &amp; V. Siniaev (<abbrev xmlns:xlink="http://www.w3.org/1999/xlink" content-type="institution" xlink:title="Museum Witt, Munich, Germany" id="ABBRID0E1KAG" xlink:type="simple">MWM</abbrev>). 1 ♂, 15 km E Loja to Zamora, <named-content xmlns:xlink="http://www.w3.org/1999/xlink" content-type="dwc:verbatimCoordinates" xlink:type="simple"><named-content content-type="geo-json" specific-use="{&#34;type&#34;:&#34;Point&#34;,&#34;coordinates&#34;:[-79.141111,-3.979167]}" id="NCID0ECLAG" xlink:type="simple">3°58'45"S, 79°08'28"W</named-content></named-content>, 2700 m: 1.III.2011, leg. H. Kaech &amp; R. Brechlin (<abbrev xmlns:xlink="http://www.w3.org/1999/xlink" content-type="institution" xlink:title="Museum Witt, Munich, Germany" id="ABBRID0EHLAG" xlink:type="simple">MWM</abbrev>). <bold>Morona-Santiago</bold>: 2 ♂, Road Gualaceo, Plan de Milagro, <named-content xmlns:xlink="http://www.w3.org/1999/xlink" content-type="dwc:verbatimCoordinates" xlink:type="simple"><named-content content-type="geo-json" specific-use="{&#34;type&#34;:&#34;Point&#34;,&#34;coordinates&#34;:[-78.646111,-3.003611]}" id="NCID0ERLAG" xlink:type="simple">3°00'13"S, 78°38'46"W</named-content></named-content>, 3176 m: 19.XI.2011, leg. V. Siniaev &amp; O. Romanov (<abbrev xmlns:xlink="http://www.w3.org/1999/xlink" content-type="institution" xlink:title="Museum Witt, Munich, Germany" id="ABBRID0EWLAG" xlink:type="simple">MWM</abbrev>); 17.II.2012, leg. R. Brechlin &amp; V. Siniaev (<abbrev xmlns:xlink="http://www.w3.org/1999/xlink" content-type="institution" xlink:title="Museum Witt, Munich, Germany" id="ABBRID0E2LAG" xlink:type="simple">MWM</abbrev>). 3 ♂, 30 km Road Plan de Milagro to Gualaceo, <named-content xmlns:xlink="http://www.w3.org/1999/xlink" content-type="dwc:verbatimCoordinates" xlink:type="simple"><named-content content-type="geo-json" specific-use="{&#34;type&#34;:&#34;Point&#34;,&#34;coordinates&#34;:[-78.641111,-3.005833]}" id="NCID0EDMAG" xlink:type="simple">3°00'21"S, 78°38'28"W</named-content></named-content>, 2970 m: 1–2.II.2012, leg. R. Brechlin &amp; V. Siniaev (<abbrev xmlns:xlink="http://www.w3.org/1999/xlink" content-type="institution" xlink:title="Museum Witt, Munich, Germany" id="ABBRID0EIMAG" xlink:type="simple">MWM</abbrev>). 1 ♂, 62 km road Rio Bamba-Macas, <named-content xmlns:xlink="http://www.w3.org/1999/xlink" content-type="dwc:verbatimCoordinates" xlink:type="simple"><named-content content-type="geo-json" specific-use="{&#34;type&#34;:&#34;Point&#34;,&#34;coordinates&#34;:[-78.397500,-2.211111]}" id="NCID0EQMAG" xlink:type="simple">2°12'40"S, 78°23'51"W</named-content></named-content>, 2700 m: 27.III.2012, leg. R. Brechlin &amp; V. Siniaev, Genital präparat Nr. 28.995 <named-content xmlns:xlink="http://www.w3.org/1999/xlink" xlink:type="simple" content-type="institution" xlink:href="http://grbio.org/institution/museum-0" id="NCID0EVMAG">Museum</named-content> Witt München (<abbrev xmlns:xlink="http://www.w3.org/1999/xlink" content-type="institution" xlink:title="Museum Witt, Munich, Germany" id="ABBRID0E1MAG" xlink:type="simple">MWM</abbrev>). 7 ♂, 34 km Road Plan de Milagro to Gualaceo, <named-content xmlns:xlink="http://www.w3.org/1999/xlink" content-type="dwc:verbatimCoordinates" xlink:type="simple"><named-content content-type="geo-json" specific-use="{&#34;type&#34;:&#34;Point&#34;,&#34;coordinates&#34;:[-78.646111,-3.003611]}" id="NCID0ECNAG" xlink:type="simple">3°00'13"S, 78°38'46"W</named-content></named-content>, 3176 m: 30.I.2012, leg. R. Brechlin &amp; V. Siniaev (<abbrev xmlns:xlink="http://www.w3.org/1999/xlink" content-type="institution" xlink:title="Museum Witt, Munich, Germany" id="ABBRID0EHNAG" xlink:type="simple">MWM</abbrev>). 2 ♂, 34 km Road Plan de Milagro to Gualaceo, <named-content xmlns:xlink="http://www.w3.org/1999/xlink" content-type="dwc:verbatimCoordinates" xlink:type="simple"><named-content content-type="geo-json" specific-use="{&#34;type&#34;:&#34;Point&#34;,&#34;coordinates&#34;:[-78.585000,-3.023333]}" id="NCID0EPNAG" xlink:type="simple">3°01'24"S, 78°35'6"W</named-content></named-content>, 2157 m, 28.I.2012, leg. R. Brechlin &amp; V. Siniaev (<abbrev xmlns:xlink="http://www.w3.org/1999/xlink" content-type="institution" xlink:title="Museum Witt, Munich, Germany" id="ABBRID0EUNAG" xlink:type="simple">MWM</abbrev>).</p></tp:treatment-sec><tp:treatment-sec sec-type="diagnosis" id="SECID0EZNAG"><title>Diagnosis.</title><p>
            <italic><tp:taxon-name><tp:taxon-name-part taxon-name-part-type="genus">Lurama</tp:taxon-name-part> <tp:taxon-name-part taxon-name-part-type="species">quindiuna</tp:taxon-name-part></tp:taxon-name></italic> can be distinguished from the previous species by the larger size, more triangular wings, and by the (usually) thinner, more well-defined ante- and postmedial lines. The lines are situated closer to the wing margin than in <italic><tp:taxon-name><tp:taxon-name-part taxon-name-part-type="genus">Lurama</tp:taxon-name-part> <tp:taxon-name-part taxon-name-part-type="species">penia</tp:taxon-name-part></tp:taxon-name></italic>, and form a sharp angle apically. Additionally, the forewing postmedial line has its apical angle either intersecting Rs4 or between Rs3 and Rs4 and is distant from the fork of Rs3+Rs4.</p></tp:treatment-sec><tp:treatment-sec sec-type="description" id="SECID0ETOAG"><title>Description.</title><p>
            <bold>Male.</bold> <italic>Head</italic>: As for genus. <italic>Thorax</italic>: As for genus. <italic>Legs</italic>: As for genus. <italic>Forewing dorsum</italic>: Forewing length: 14.5–17.5 mm, avg.: 16.1 mm, wingspan: 27–35 mm, n=23. Somewhat variable; usually triangular, margin nearly straight from apex until after passing M<sub>3</sub> where wing smoothly curves toward anal margin. Ground color variable from brown to tan to nearly yellow, overall lightly to heavily speckled by dark-brown or brown-gray petiolate scales, especially postmedially. Antemedial line brown, usually narrow, rarely wide, slightly bowed outward. Postmedial line nearly straight or slightly curved inward from anal margin to Rs3, Rs4, or between Rs3 and Rs4, where line abruptly angled toward costa, forming nearly right angle, coloration and width as for antemedial line. Antemedial, medial, and postmedial areas concolorous, distance between lines variable. Costa and outer wing margin darker brown as in ante- and postmedial lines. Discal spot a dark-brown streak spanning width of discal cell, mesally slightly angled inward toward cell. Wing veins lined by dark-brown scales, colored as for ante- and postmedial lines. Fringe light brown with intermittent darker- brown scales. <italic>Forewing ventrum</italic>: Similar to dorsum but usually lighter; antemedial line nearly absent to absent and postmedial line may be lighter. <italic>Hindwing dorsum</italic>: Coloration as for forewing dorsum, antemedial line absent, postmedial line straight or curved outward. <italic>Hindwing ventrum</italic>: Following same pattern as forewing ventrum but postmedial line always curved outward. Base of wing usually covered by dark-brown scales from <!--PageBreak-->thorax. Frenulum present as single bristle, size somewhat variable. <italic>Abdomen</italic>: Concolorous with thorax, distal tip with tuft of black scales. <italic>Genitalia</italic>: See generic description. <bold>Female.</bold> See generic description.</p><fig id="F5" position="float" orientation="portrait"><label>Figures 11–12.</label><caption><p>
          <italic><tp:taxon-name><tp:taxon-name-part taxon-name-part-type="genus">Lurama</tp:taxon-name-part> <tp:taxon-name-part taxon-name-part-type="species">quindiuna</tp:taxon-name-part></tp:taxon-name></italic> ♂ genitalia, <bold>a</bold> ventral <bold>b</bold> lateral <bold>c</bold> phallus. <bold>11</bold> Colombia, Cundinamarca, Bogotá, Pueblo Guasca, St Laurent diss.: 2-14-16:5 (<named-content xmlns:xlink="http://www.w3.org/1999/xlink" content-type="dwc:institutional_code" xlink:type="simple">USNM</named-content>) <bold>12</bold> Ecuador, Napo, Cordillera Guacamayos, Estero Chico, 2650 m, St Laurent diss.: 3-14-16:3 [note, phallus with remnant of juxta still attached] (<named-content xmlns:xlink="http://www.w3.org/1999/xlink" content-type="dwc:institutional_code" xlink:type="simple">CMNH</named-content>). Scale bar = 1 mm.</p></caption><graphic xmlns:xlink="http://www.w3.org/1999/xlink" xlink:href="zookeys-611-057-g005.jpg" position="float" orientation="portrait" xlink:type="simple" id="oo_99248.jpg"/></fig><fig id="F6" position="float" orientation="portrait"><label>Figure 13.</label><caption><p>
          <italic><tp:taxon-name><tp:taxon-name-part taxon-name-part-type="genus">Lurama</tp:taxon-name-part> <tp:taxon-name-part taxon-name-part-type="species">quindiuna</tp:taxon-name-part></tp:taxon-name></italic> ♀ genitalia, <bold>a</bold> ventral <bold>b</bold> dorsal. Specimen unlabeled, but almost certainly: Colombia, Cundinamarca, Bogotá, Pueblo Guasca, St Laurent diss.: 4-14-16:1 (<named-content xmlns:xlink="http://www.w3.org/1999/xlink" content-type="dwc:institutional_code" xlink:type="simple">USNM</named-content>). Scale bar = 1 mm.</p></caption><graphic xmlns:xlink="http://www.w3.org/1999/xlink" xlink:href="zookeys-611-057-g006.jpg" position="float" orientation="portrait" xlink:type="simple" id="oo_99249.jpg"/></fig></tp:treatment-sec><tp:treatment-sec sec-type="distribution" id="SECID0EHSAG"><title>Distribution</title><p>
            <bold>(Map <xref ref-type="fig" rid="F2">1</xref>).</bold> <italic><tp:taxon-name><tp:taxon-name-part taxon-name-part-type="genus">Lurama</tp:taxon-name-part> <tp:taxon-name-part taxon-name-part-type="species">quindiuna</tp:taxon-name-part></tp:taxon-name></italic> is an Andean species known from Colombia and Ecuador at moderate elevations ranging from 2157–3500 m. According to data on Ecuadorian specimens, this species can be encountered in humid montane cloud and moss forests.</p></tp:treatment-sec><tp:treatment-sec sec-type="remarks" id="SECID0E5SAG"><title>Remarks.</title><p>Confusion surrounds the whereabouts of the genitalia of the lectotype of <italic><tp:taxon-name><tp:taxon-name-part taxon-name-part-type="genus">Lurama</tp:taxon-name-part> <tp:taxon-name-part taxon-name-part-type="species">quindiuna</tp:taxon-name-part></tp:taxon-name></italic>. When initially examining the lectotype, I noticed that the abdomen <!--PageBreak-->was visibly small and noticeably lighter in color relative to the rest of the specimen. The abdomen was odd enough that it appeared out of place on the specimen, and a dissection further supported this notion. The dissection revealed complicated genitalia unlike any other in <tp:taxon-name><tp:taxon-name-part taxon-name-part-type="family">Mimallonidae</tp:taxon-name-part></tp:taxon-name>, especially compared with other dissections of <italic><tp:taxon-name><tp:taxon-name-part taxon-name-part-type="genus">Lurama</tp:taxon-name-part> <tp:taxon-name-part taxon-name-part-type="species">quindiuna</tp:taxon-name-part></tp:taxon-name></italic> from nearby locations. The elongated saccus and thin, golf club like phallus is reminiscent of some <tp:taxon-name><tp:taxon-name-part taxon-name-part-type="family">Bombycidae</tp:taxon-name-part></tp:taxon-name> (pers. obs.), whereas the valve structure is similar to some <tp:taxon-name><tp:taxon-name-part taxon-name-part-type="family">Notodontidae</tp:taxon-name-part></tp:taxon-name>. Alexander Schintlmeister (pers. comm.) has suggested <tp:taxon-name><tp:taxon-name-part taxon-name-part-type="family">Lasiocampidae</tp:taxon-name-part></tp:taxon-name> rather than <tp:taxon-name><tp:taxon-name-part taxon-name-part-type="family">Notodontidae</tp:taxon-name-part></tp:taxon-name> and Daniel Herbin (pers. comm.) mentioned the possibility of it belonging to <tp:taxon-name><tp:taxon-name-part taxon-name-part-type="family">Phiditiidae</tp:taxon-name-part></tp:taxon-name> although Joël Minet (pers. comm.) does not consider this likely due to the presence of a saccus. So far, the exact determination of the genitalia is inconclusive. Apparently the abdomen of the <italic><tp:taxon-name><tp:taxon-name-part taxon-name-part-type="genus">Lurama</tp:taxon-name-part> <tp:taxon-name-part taxon-name-part-type="species">quindiuna</tp:taxon-name-part></tp:taxon-name></italic> lectotype was misplaced and incorrectly replaced with a foreign abdomen at some point after its original description. Wolfram Mey (pers. comm.) confirmed that this, unfortunately, is a known issue with material in the <abbrev xmlns:xlink="http://www.w3.org/1999/xlink" content-type="institution" xlink:title="Museum für Naturkunde der Humboldt-Universität zu Berlin, Germany" id="ABBRID0ECVAG" xlink:type="simple">MNHU</abbrev>. Furthermore, it is worth noting that <xref ref-type="bibr" rid="B14">Schaus (1928)</xref> figures the lectotype of <italic><tp:taxon-name><tp:taxon-name-part taxon-name-part-type="genus">Lurama</tp:taxon-name-part> <tp:taxon-name-part taxon-name-part-type="species">quindiuna</tp:taxon-name-part></tp:taxon-name></italic>, illustrating a regularly proportioned and colored abdomen. Unfortunately, <xref ref-type="bibr" rid="B14">Schaus (1928)</xref> makes no mention of the abdomen nor genitalia in his original description. I chose not to figure these “mystery” genitalia for fear of causing inadvertent association with <italic><tp:taxon-name><tp:taxon-name-part taxon-name-part-type="genus">Lurama</tp:taxon-name-part></tp:taxon-name></italic>.</p><p>By Article 73.1.5, the abdomen (and my subsequent genitalia preparation: St Laurent diss.: 2-14-16:1) is hereby excluded from the lectotype of <italic><tp:taxon-name><tp:taxon-name-part taxon-name-part-type="genus">Lurama</tp:taxon-name-part> <tp:taxon-name-part taxon-name-part-type="species">quindiuna</tp:taxon-name-part></tp:taxon-name></italic>, and although it will be preserved for historical purposes, it cannot be considered a component of this lectotype (<xref ref-type="bibr" rid="B10">ICZN 1999</xref>).</p><!--PageBreak--><p>The lectotype of <italic><tp:taxon-name><tp:taxon-name-part taxon-name-part-type="genus">Lurama</tp:taxon-name-part> <tp:taxon-name-part taxon-name-part-type="species">quindiuna</tp:taxon-name-part></tp:taxon-name></italic> differs in maculation from the series from Bogotá, particularly in regards to the arrangement of the forewing postmedial line. In the lectotype, the postmedial line is farther from the wing margin, angled toward the costa more proximal to the fork of Rs3 + Rs4, and has an apical angle that intersects Rs4 rather than being situated between Rs3 and Rs4. Furthermore, the postmedial and antemedial lines are closer together in the lectotype. While these characters were nearly consistently different between the lectotype and all specimens from Bogotá, Pueblo Guasca, substantial variations in these same characters were found within the Pueblo Guasca series (compare Figs <xref ref-type="fig" rid="F3">2–6</xref>). The variation within this series prevents me from considering these two populations as distinct, especially without access to genitalia of topotypical material. The material from Ecuador is also quite variable in the same characters, and thus there seems to be a high degree of phenotypic plasticity in the species, but I found no external characters applicable to any single geographic region. Male genitalia are rather consistent among all populations, with only minor variation in the valves, namely in their width, thickness, and curvature, as well as in the shape of the apical lobe. These minor variations are seen within both Colombian and Ecuadorian populations, but some Ecuadorian specimens tend to have thinner (in terms of thickness, not width), more concave valves. Antennal size also differs somewhat within populations, but more markedly between Colombian and Ecuadorian specimens such that Ecuadorian specimens tend to have shorter pectinations.</p><p>Female genitalia, however, do differ between Colombian and Ecuadorian <italic><tp:taxon-name><tp:taxon-name-part taxon-name-part-type="genus">Lurama</tp:taxon-name-part> <tp:taxon-name-part taxon-name-part-type="species">quindiuna</tp:taxon-name-part></tp:taxon-name></italic> specimens. The width of the VIII tergite, shape of papillae anales and lamella antevaginalis, as well as the size of the corpus bursae all differed between these locations. However, given the lack of differentiating characters in the usually much more reliable male genitalia (pers. obs.) as well as the low sample size of female specimens, it does not seem reasonable to consider the Colombian and Ecuadorian populations separate species based on this information alone. Molecular evidence may later be useful in comparing these two populations, although recently collected Colombian material is currently lacking.</p><p>It is critical to locate more material of <italic><tp:taxon-name><tp:taxon-name-part taxon-name-part-type="genus">Lurama</tp:taxon-name-part> <tp:taxon-name-part taxon-name-part-type="species">quindiuna</tp:taxon-name-part></tp:taxon-name></italic> from the type locality at Paso del Quindío, Colombia, so that the necessary genitalia comparisons between topotypical and other populations can be made. Also, it would be important to determine if populations from Paso del Quindío display similar levels of variation as in the other examined populations to further justify conclusions presented in the present work.</p><p>
            <italic><tp:taxon-name><tp:taxon-name-part taxon-name-part-type="genus">Lurama</tp:taxon-name-part> <tp:taxon-name-part taxon-name-part-type="species">quindiuna</tp:taxon-name-part></tp:taxon-name></italic> was omitted from <xref ref-type="bibr" rid="B2">Becker (1996)</xref>.</p></tp:treatment-sec><tp:treatment-sec><!--Section generated to contain objects referenced in tp:taxon-treatment.--><fig id="F3" position="float" orientation="portrait"><label>Figures 2–6.</label><caption><p>Colombian <italic><tp:taxon-name><tp:taxon-name-part taxon-name-part-type="genus">Lurama</tp:taxon-name-part> <tp:taxon-name-part taxon-name-part-type="species">quindiuna</tp:taxon-name-part></tp:taxon-name></italic> <italic>s. l.</italic> adults, <bold>a</bold> dorsal <bold>b</bold> ventral. <bold>2</bold> Lectotype ♂, Quindío, Paso del Quindío, 3500 m (<abbrev xmlns:xlink="http://www.w3.org/1999/xlink" content-type="institution" xlink:title="Museum für Naturkunde der Humboldt-Universität zu Berlin, Germany" id="ABBRID0EXRAE" xlink:type="simple">MNHU</abbrev>) <bold>3</bold> ♂, Cundinamarca, Bogotá, Pueblo Guasca (<named-content xmlns:xlink="http://www.w3.org/1999/xlink" content-type="dwc:institutional_code" xlink:type="simple">USNM</named-content>) <bold>4, 5</bold> ♂, Specimens unlabeled, but almost certainly the same data as Figure <xref ref-type="fig" rid="F3">3</xref> (<named-content xmlns:xlink="http://www.w3.org/1999/xlink" content-type="dwc:institutional_code" xlink:type="simple">USNM</named-content>) <bold>6</bold> ♀, Unlabeled, but almost certainly the same data as Figures <xref ref-type="fig" rid="F3">3–5</xref> (<named-content xmlns:xlink="http://www.w3.org/1999/xlink" content-type="dwc:institutional_code" xlink:type="simple">USNM</named-content>). Scale bar = 1 cm.</p></caption><graphic xmlns:xlink="http://www.w3.org/1999/xlink" xlink:href="zookeys-611-057-g003.jpg" position="float" orientation="portrait" xlink:type="simple" id="oo_99245.jpg"/></fig><fig id="F4" position="float" orientation="portrait"><label>Figures 7–10.</label><caption><p>Ecuadorian <italic><tp:taxon-name><tp:taxon-name-part taxon-name-part-type="genus">Lurama</tp:taxon-name-part> <tp:taxon-name-part taxon-name-part-type="species">quindiuna</tp:taxon-name-part></tp:taxon-name></italic> <italic>s. l.</italic> adults, <bold>a</bold> dorsal <bold>b</bold> ventral. <bold>7</bold> ♂, Carchi, 35 km W. of Tufinño, west slope, 3120 m (<named-content xmlns:xlink="http://www.w3.org/1999/xlink" content-type="dwc:institutional_code" xlink:type="simple">CMNH</named-content>) <bold>8</bold> ♂, Napo, South Slopes, Cerro Sumaco, 2950 m (<named-content xmlns:xlink="http://www.w3.org/1999/xlink" content-type="dwc:institutional_code" xlink:type="simple">CMNH</named-content>) <bold>9</bold> ♀, Napo, South Slopes, Cerro Sumaco, 2950 m (<named-content xmlns:xlink="http://www.w3.org/1999/xlink" content-type="dwc:institutional_code" xlink:type="simple">CMNH</named-content>) <bold>10</bold> ♀, Loja, Road between Loja-Zamora, 2700 m [photo courtesy of Harald Sulak] (<abbrev xmlns:xlink="http://www.w3.org/1999/xlink" content-type="institution" xlink:title="Museum Witt, Munich, Germany" id="ABBRID0E6UAE" xlink:type="simple">MWM</abbrev>). Scale bar = 1 cm.</p></caption><graphic xmlns:xlink="http://www.w3.org/1999/xlink" xlink:href="zookeys-611-057-g004.jpg" position="float" orientation="portrait" xlink:type="simple" id="oo_99246.jpg"/></fig><fig id="F2" position="float" orientation="portrait"><label>Map 1.</label><caption><p>Known distribution of <italic><tp:taxon-name><tp:taxon-name-part taxon-name-part-type="genus">Lurama</tp:taxon-name-part></tp:taxon-name></italic>.</p></caption><graphic xmlns:xlink="http://www.w3.org/1999/xlink" xlink:href="zookeys-611-057-g002.jpg" position="float" orientation="portrait" xlink:type="simple" id="oo_99247.jpg"/></fig></tp:treatment-sec><ref-list><ref id="B4"><mixed-citation xmlns:xlink="http://www.w3.org/1999/xlink" xlink:type="simple">
          <person-group><name name-style="western"><surname>Gaede</surname><given-names>M</given-names></name></person-group> (<year>1931</year>) <article-title>Pars 50: <tp:taxon-name><tp:taxon-name-part taxon-name-part-type="family">Mimallonidae</tp:taxon-name-part></tp:taxon-name>.</article-title> In: <person-group><name name-style="western"><surname>Strand</surname><given-names>E</given-names></name></person-group> (<role>Ed.</role>) <source>Lepidopterorum Catalogus</source>. <publisher-name>W. Junk</publisher-name>, <publisher-loc>Berlin</publisher-loc>, <fpage>2</fpage>–<lpage>19</lpage>.</mixed-citation></ref><ref id="B14"><mixed-citation xmlns:xlink="http://www.w3.org/1999/xlink" xlink:type="simple">
          <person-group><name name-style="western"><surname>Schaus</surname><given-names>W</given-names></name></person-group> (<year>1928</year>) <article-title>Familie <tp:taxon-name><tp:taxon-name-part taxon-name-part-type="family">Mimallonidae</tp:taxon-name-part></tp:taxon-name>.</article-title> In: <person-group><name name-style="western"><surname>Seitz</surname><given-names>A</given-names></name></person-group> (<role>Ed.</role>) <source>Die GrossSchmetterlinge der Erde. 6. Die amerikanischen Spinner und Schwärmer</source>. <publisher-name>A. Kernen</publisher-name>, <publisher-loc>Stuttgart</publisher-loc>, <fpage>635</fpage>–<lpage>672</lpage>.</mixed-citation></ref><ref id="B10"><mixed-citation xmlns:xlink="http://www.w3.org/1999/xlink" xlink:type="simple">
          <institution xlink:type="simple">ICZN</institution> (<year>1999</year>) <source>International Code of Zoological Nomenclature, fourth edition, adopted by the International Union of Biological Sciences.</source> <publisher-name>International Trust for Zoological Nomenclature, NHMUK</publisher-name>, <publisher-loc>London</publisher-loc>, <size units="page">306 pp</size>.</mixed-citation></ref><ref id="B2"><mixed-citation xmlns:xlink="http://www.w3.org/1999/xlink" xlink:type="simple">
          <person-group><name name-style="western"><surname>Becker</surname><given-names>VO</given-names></name></person-group> (<year>1996</year>) <chapter-title><tp:taxon-name><tp:taxon-name-part taxon-name-part-type="family">Mimallonidae</tp:taxon-name-part></tp:taxon-name>.</chapter-title> In: <source>Atlas of Neotropical <tp:taxon-name><tp:taxon-name-part taxon-name-part-type="order">Lepidoptera</tp:taxon-name-part></tp:taxon-name>, Checklist. Part 4B. <tp:taxon-name><tp:taxon-name-part taxon-name-part-type="superfamily">Drepanoidea</tp:taxon-name-part></tp:taxon-name>, <tp:taxon-name><tp:taxon-name-part taxon-name-part-type="superfamily">Bombycoidea</tp:taxon-name-part></tp:taxon-name>, <tp:taxon-name><tp:taxon-name-part taxon-name-part-type="superfamily">Sphingoidea</tp:taxon-name-part></tp:taxon-name></source>. <publisher-name>Association for Tropical Lepidoptera &amp; Scientific Publishers</publisher-name>, <publisher-loc>Gainesville, Florida</publisher-loc>, <fpage>17</fpage>–<lpage>19</lpage>.</mixed-citation></ref></ref-list></tp:taxon-treatment>
