# Supplementary material for: Revisions of the genera Lurama Schaus, 1928 and Ulmara Schaus, 1928 (Lepidoptera, Mimallonoidea, Mimallonidae) with the descriptions of three new Ulmara species and a new genus
Source: Zookeys. 2016 Aug 15;(611):57–92. doi: 10.3897/zookeys.611.9058 (PMC4992807; doi:10.3897/zookeys.611.9058)
Supplement: XML Treatment for Ulmara [file zookeys.611.9058-treatment4.xml]

<!DOCTYPE tp:taxon-treatment
  PUBLIC "-//TaxonX//DTD Taxonomic Treatment Publishing DTD v0 20100105//EN" "tax-treatment-NSO.dtd">
<tp:taxon-treatment xmlns:tp="http://www.plazi.org/taxpub"><tp:treatment-meta><kwd-group><label>Taxon classification</label><kwd><named-content content-type="kingdom">Animalia</named-content></kwd><kwd><named-content content-type="order">Lepidoptera</named-content></kwd><kwd><named-content content-type="family">Mimallonidae</named-content></kwd></kwd-group><mixed-citation publication-type="journal"><person-group><name><surname>St. Laurent</surname><given-names>Ryan A.</given-names></name></person-group><article-title>Revisions of the genera <italic><tp:taxon-name><tp:taxon-name-part taxon-name-part-type="genus">Lurama</tp:taxon-name-part></tp:taxon-name></italic> Schaus, 1928 and <italic><tp:taxon-name><tp:taxon-name-part taxon-name-part-type="genus">Ulmara</tp:taxon-name-part></tp:taxon-name></italic> Schaus, 1928 (<tp:taxon-name><tp:taxon-name-part taxon-name-part-type="order">Lepidoptera</tp:taxon-name-part></tp:taxon-name>, <tp:taxon-name><tp:taxon-name-part taxon-name-part-type="superfamily">Mimallonoidea</tp:taxon-name-part></tp:taxon-name>, <tp:taxon-name><tp:taxon-name-part taxon-name-part-type="family">Mimallonidae</tp:taxon-name-part></tp:taxon-name>) with the descriptions of three new <italic><tp:taxon-name><tp:taxon-name-part taxon-name-part-type="genus">Ulmara</tp:taxon-name-part></tp:taxon-name></italic> species and a new genus</article-title><source>Zookeys</source><day>15</day><month>8</month><year>2016</year><volume>2016</volume><issue>611</issue><fpage>57</fpage><lpage>92</lpage><pub-id pub-id-type="doi">10.3897/zookeys.611.9058</pub-id></mixed-citation></tp:treatment-meta><tp:nomenclature><tp:taxon-name>
            <tp:taxon-name-part taxon-name-part-type="genus">Ulmara</tp:taxon-name-part>
          </tp:taxon-name><tp:taxon-authority>Schaus, 1928: 666</tp:taxon-authority></tp:nomenclature><tp:treatment-sec sec-type="type species" id="SECID0EGZAG"><title>Type species.</title><p>
            <italic><tp:taxon-name><tp:taxon-name-part taxon-name-part-type="genus">Cicinnus</tp:taxon-name-part> <tp:taxon-name-part taxon-name-part-type="species">rotunda</tp:taxon-name-part></tp:taxon-name></italic> Dognin, 1916; <xref ref-type="bibr" rid="B14">Schaus 1928</xref>: 666, by original designation.</p></tp:treatment-sec><tp:treatment-sec sec-type="diagnosis" id="SECID0E1ZAG"><title>Diagnosis.</title><p>The unique genus <italic><tp:taxon-name><tp:taxon-name-part taxon-name-part-type="genus">Ulmara</tp:taxon-name-part></tp:taxon-name></italic> shows no apparent external resemblance to any known <tp:taxon-name><tp:taxon-name-part taxon-name-part-type="family">Mimallonidae</tp:taxon-name-part></tp:taxon-name>. The stout, broad wings, dark, nearly black coloration, serrated postmedial lines, combined with impressively long pectinations of the antennae <!--PageBreak-->in males, are all characters that should immediately allow the recognition of <italic><tp:taxon-name><tp:taxon-name-part taxon-name-part-type="genus">Ulmara</tp:taxon-name-part></tp:taxon-name></italic>. Although the long pectinations of the antennae are seen in the other two genera treated in the present work, neither genus is so darkly colored. <italic><tp:taxon-name><tp:taxon-name-part taxon-name-part-type="genus">Cunicumara</tp:taxon-name-part></tp:taxon-name></italic> gen. n., described below, is similar in having both broad antennae and stout wings, but is easily distinguished by the straight, rather than serrate postmedial line present in <italic><tp:taxon-name><tp:taxon-name-part taxon-name-part-type="genus">Ulmara</tp:taxon-name-part></tp:taxon-name></italic>. The male genitalia of <italic><tp:taxon-name><tp:taxon-name-part taxon-name-part-type="genus">Ulmara</tp:taxon-name-part></tp:taxon-name></italic> are actually rather similar to those of <italic><tp:taxon-name><tp:taxon-name-part taxon-name-part-type="genus">Lurama</tp:taxon-name-part></tp:taxon-name></italic> (see diagnosis of <italic><tp:taxon-name><tp:taxon-name-part taxon-name-part-type="genus">Lurama</tp:taxon-name-part></tp:taxon-name></italic>) but wholly unlike those of <italic><tp:taxon-name><tp:taxon-name-part taxon-name-part-type="genus">Cunicumara</tp:taxon-name-part></tp:taxon-name></italic> gen. n. The genitalia of <italic><tp:taxon-name><tp:taxon-name-part taxon-name-part-type="genus">Ulmara</tp:taxon-name-part></tp:taxon-name></italic> are recognized by the short, broad phallus with a scoop-like ventral projection, apically-toothed valves, and the unique, paired, setae-covered sclerotizations on the ventrum of VIII, which are variously connected to an extension of the saccus.</p></tp:treatment-sec><tp:treatment-sec sec-type="description" id="SECID0EG3AG"><title>Description.</title><p>
            <bold>Male.</bold> <italic>Head</italic>: Very dark brown to nearly black, eyes very large, occupying more than two-thirds area of head; antennal coloration pale tan to dark brown, if lighter in color, contrasting against dark head, scape with contrasting pale off-white tuft of scales, antenna bipectinate to tip, pectinations very long, the longest nearly one-fourth length of antenna overall; labial palpus relatively long, extending beyond head, three segmented, tufted ventrally, heavily clothed in long scales. <italic>Thorax</italic>: Coloration as for head but often with pale-gray to brown scales beneath darker-black to steel-blue scales, vestiture very long, shaggy, scales thin, scales of prothorax lighter brown. <italic>Legs</italic>: Coloration as for thorax, but lighter ventrally, vestiture fine, elongated. Femur and tibia clothed in particularly long scales. Tibial spurs somewhat elongated, tubular, clothed in light khaki-colored scales except for naked tip. <italic>Forewing dorsum</italic>: Forewing length: 17.5–21 mm, wingspan: 34–43 mm, n=16. Short subtriangular, margin convex, apex barely accentuated. Ground color usually very dark grayish black, often with nearly steel-blue sheen, older and worn specimens expose lighter pale-brown scales beneath thicker, darker-scales; wider petiolate scales absent. Antemedial line brown, zigzagged, usually obscured by darker surrounding scales so line nearly absent. Brown postmedial line serrated at each wing vein, postmedial line may be very distinct, especially when lighter scales present along inner side, and near tornus, or postmedial line may be overshadowed by darker surrounding scales; line angled toward costa at Rs4. Between Rs4 and costa, line slightly undulated, but otherwise less serrate, may be notched near costa. Location of postmedial line variable, from one-fourth wing length distant from wing margin to nearly two-thirds distant. Antemedial, medial, and postmedial areas concolorous, although postmedial area may be lighter gray blue than medial area, particularly along postmedial line. Discal spot a small white mark, either somewhat circular in shape or oblong. Fringe consisting of elongated scales, coloration as for medial area except some lighter off-white scales present in semi-regular pattern along margin. <italic>Forewing ventrum</italic>: Similar to dorsum but much lighter, grayer, maculation reduced; antemedial line absent, postmedial line less distinct to nearly absent, brown outline lacking if present on dorsum. <italic>Hindwing dorsum</italic>: Coloration as for forewing dorsum, antemedial line absent, discal mark absent, outer margin of wing may be serrate or mostly smooth. <italic>Hindwing ventrum</italic>: Following same pattern as forewing ventrum. Base of wing sometimes covered by dark-brown scales emanating outward from thorax. Frenulum present as single <!--PageBreak-->bristle. <italic>Venation</italic>: Similar to <italic><tp:taxon-name><tp:taxon-name-part taxon-name-part-type="genus">Lurama</tp:taxon-name-part></tp:taxon-name></italic> but CuA<sub>1</sub> arises nearer to lower angle of cell; M<sub>2</sub> and M<sub>3</sub> do not originate from same point at lower angle of cell, and are more separated. <italic>Abdomen</italic>: Concolorous with thorax, but usually slightly lighter brown, distal tip with paired tuft of elongate scales. <italic>Genitalia</italic>: Simple; vinculum somewhat box-like or ovoid, ventrally with reduced saccus, projection of saccus attached to VIII, forming paired, setae-covered sclerotizations. Uncus simple, highly truncated apically with triangular base or broad basally, with reduced apical extension, laterally uncus beak-like. Gnathos variable, from nearly absent, to mesally gapped, to a single fused plate. Valves short, generally triangular, somewhat truncated apically, with single tooth projecting from saccular edge near apex of valve, tooth variable in length. Transtilla with weakly sclerotized, inward-facing setae-covered extensions, setae variable in thickness from very fine to thick. Setae pointed outward directly over phallus. Diaphragm forms small, balloon-like sac expanded inward into abdomen, sac covered in fine, inward-facing setae surrounding phallus. Juxta partially fused to phallus, encircling it, lightly sclerotized, especially dorsal to phallus. Phallus short, stout, anterior half tubular or bent, apex more heavily sclerotized, forming scoop-like extension below vesica; vesica small, sac-like, weakly scobinate, poorly differentiated diverticula may be present; base of phallus much narrower than apical half, but variable in thickness, angled backward from apex of phallus. <bold>Female.</bold> <italic>Head</italic>: As for male, but antennae much smaller overall, pectinations particularly shorter, labial palpus slightly reduced. <italic>Thorax</italic>: As for male. <italic>Legs</italic>: As for male, but vestiture seemingly sparser. <italic>Forewing dorsum</italic>: Forewing length: 21.5 mm, wingspan: 41 mm, n=2. As for male but more elongated, slightly narrower, discal mark reduced. <italic>Forewing ventrum</italic>: Similar to dorsum but much lighter, grayer, maculation reduced; antemedial line absent, postmedial line less distinct. <italic>Hindwing dorsum</italic>: Coloration as for forewing dorsum, antemedial line absent. <italic>Hindwing ventrum</italic>: Following same pattern as forewing ventrum. Frenulum as multiple bristles, length shorter than in male. <italic>Abdomen</italic>: Concolorous with thorax, similar to male but not truncated to a point. <italic>Genitalia</italic>: (Fig. <xref ref-type="fig" rid="F13">28</xref>) n=1. [based on <italic><tp:taxon-name><tp:taxon-name-part taxon-name-part-type="genus">Ulmara</tp:taxon-name-part> <tp:taxon-name-part taxon-name-part-type="species">conjuncta</tp:taxon-name-part></tp:taxon-name></italic> sp. n. only] Stout; tergite of VIII forms smooth, thick posteriorly directed arch, laterally VIII heavily sclerotized, forming pair of posteriorly directed lobes on each side, anterior lobe covered in minute, fine setae, posterior lobe with about 10 sparse, long setae. Apophyses anteriores slightly more than half length of apophyses posteriores, apophyses posteriores very long, as long as length of genitalia structure. Lamella antevaginalis wide, concave, only posterior edge well sclerotized, covered in minute setae, ventral margin of lamella smoothly curved. Ductus bursae short, almost as wide as corpus bursae. Corpus bursae reduced, baglike. Papillae anales somewhat convex laterally, papillae anales covered with fine setae, setae at base of papillae anales more compactly distributed, forming lateral tuft.</p></tp:treatment-sec><tp:treatment-sec sec-type="remarks" id="SECID0ET5AG"><title>Remarks.</title><p>The genus <italic><tp:taxon-name><tp:taxon-name-part taxon-name-part-type="genus">Ulmara</tp:taxon-name-part></tp:taxon-name></italic> contains some of the darkest colored and highest elevation inhabiting <tp:taxon-name><tp:taxon-name-part taxon-name-part-type="family">Mimallonidae</tp:taxon-name-part></tp:taxon-name>, and is immediately recognizable by characters given in the diagnosis. Most species in the genus are quite similar to one another, but can be primarily differentiated by male genitalia. Distribution and overall size should also be adequate for simple diagnosis.</p><!--PageBreak--></tp:treatment-sec><tp:treatment-sec sec-type="key" id="SECID0EG6AG"><title>Key to species of <italic><tp:taxon-name><tp:taxon-name-part taxon-name-part-type="genus">Ulmara</tp:taxon-name-part></tp:taxon-name></italic>*</title><table-wrap content-type="key" position="anchor" orientation="portrait"><table id="TID0ETOAE" rules="all"><tbody><tr><td rowspan="1" colspan="1">1</td><td rowspan="1" colspan="1">Forewing length 19 mm or greater, usually not strongly iridescent blue (Figs <xref ref-type="fig" rid="F7">14</xref>–<xref ref-type="fig" rid="F9">19</xref>), Colombia to Ecuador</td><td rowspan="1" colspan="1">
                    <bold>2</bold>
                  </td></tr><tr><td rowspan="1" colspan="1">–</td><td rowspan="1" colspan="1">Forewing length usually less than 19 mm, strongly iridescent (Figs <xref ref-type="fig" rid="F10">20–22</xref>), Peru southward</td><td rowspan="1" colspan="1">
                    <bold>3</bold>
                  </td></tr><tr><td rowspan="1" colspan="1">2</td><td rowspan="1" colspan="1">Ground coloration dark brown to blackish brown, postmedial line obvious due to brown inner lining (Figs <xref ref-type="fig" rid="F7">14–16</xref>), gnathos with mesal gap, phallus broad, not bent (Figs <xref ref-type="fig" rid="F11">23</xref>, <xref ref-type="fig" rid="F11">24</xref>). Colombia</td><td rowspan="1" colspan="1">
                    <bold><italic><tp:taxon-name><tp:taxon-name-part taxon-name-part-type="genus">Ulmara</tp:taxon-name-part> <tp:taxon-name-part taxon-name-part-type="species">rotunda</tp:taxon-name-part></tp:taxon-name></italic></bold>
                  </td></tr><tr><td rowspan="1" colspan="1">–</td><td rowspan="1" colspan="1">Ground coloration almost black, postmedial line indistinct, no brown inner lining along postmedial line (Figs <xref ref-type="fig" rid="F9">17–19</xref>), gnathos fused mesally, phallus bent downward (Fig. <xref ref-type="fig" rid="F12">25</xref>). Ecuador</td><td rowspan="1" colspan="1">
                    <bold><italic><tp:taxon-name><tp:taxon-name-part taxon-name-part-type="genus">Ulmara</tp:taxon-name-part> <tp:taxon-name-part taxon-name-part-type="species">conjuncta</tp:taxon-name-part></tp:taxon-name></italic> sp. n.</bold>
                  </td></tr><tr><td rowspan="1" colspan="1">3</td><td rowspan="1" colspan="1">Postmedial line one-quarter from wing margin (Fig. <xref ref-type="fig" rid="F10">20</xref>), gnathos highly reduced, setae on flaps extending from transtilla very thick, splayed saccular projections wider than vinculum, phallus narrow when viewed dorsally (Fig. <xref ref-type="fig" rid="F12">26</xref>)</td><td rowspan="1" colspan="1">
                    <bold><italic><tp:taxon-name><tp:taxon-name-part taxon-name-part-type="genus">Ulmara</tp:taxon-name-part> <tp:taxon-name-part taxon-name-part-type="species">azurula</tp:taxon-name-part></tp:taxon-name></italic> sp. n.</bold>
                  </td></tr><tr><td rowspan="1" colspan="1">–</td><td rowspan="1" colspan="1">Postmedial line one-quarter to one-third from wing margin (Fig. <xref ref-type="fig" rid="F10">21</xref>, <xref ref-type="fig" rid="F10">22</xref>), gnathos reduced but almost converges mesally, setae on flaps extending from transtilla very thin, splayed saccular projections barely wider than vinculum, phallus broad, compressed, when viewed dorsally (Fig. <xref ref-type="fig" rid="F12">27</xref>)</td><td rowspan="1" colspan="1">
                    <bold><italic><tp:taxon-name><tp:taxon-name-part taxon-name-part-type="genus">Ulmara</tp:taxon-name-part> <tp:taxon-name-part taxon-name-part-type="species">dombroskiei</tp:taxon-name-part></tp:taxon-name></italic> sp. n.</bold>
                  </td></tr></tbody></table></table-wrap><p>*Note: the females of <italic><tp:taxon-name><tp:taxon-name-part taxon-name-part-type="genus">Ulmara</tp:taxon-name-part> <tp:taxon-name-part taxon-name-part-type="species">azurula</tp:taxon-name-part></tp:taxon-name></italic> sp. n. and <italic><tp:taxon-name><tp:taxon-name-part taxon-name-part-type="genus">Ulmara</tp:taxon-name-part> <tp:taxon-name-part taxon-name-part-type="species">dombroskiei</tp:taxon-name-part></tp:taxon-name></italic> sp. n. are unknown.</p><fig id="F7" position="float" orientation="portrait"><label>Figures 14–16.</label><caption><p>
          <italic><tp:taxon-name><tp:taxon-name-part taxon-name-part-type="genus">Ulmara</tp:taxon-name-part> <tp:taxon-name-part taxon-name-part-type="species">rotunda</tp:taxon-name-part></tp:taxon-name></italic> adults, <bold>a</bold> dorsal <bold>b</bold> ventral. <bold>14</bold> Lectotype ♂, Colombia, Tolima, Nevado del Tolima, 3200 m (<named-content xmlns:xlink="http://www.w3.org/1999/xlink" content-type="dwc:institutional_code" xlink:type="simple">USNM</named-content>) <bold>15</bold> ♂, Colombia, Tolima, Nevado del Tolima, 3200 m (<abbrev xmlns:xlink="http://www.w3.org/1999/xlink" content-type="institution" xlink:title="Museum für Naturkunde der Humboldt-Universität zu Berlin, Germany" id="ABBRID0EGHBG" xlink:type="simple">MNHU</abbrev>) <bold>16</bold> ♀, Colombia, Cundinamarca/ Distrito Capital, Bogotá [photo courtesy of Wolfram Mey] (<abbrev xmlns:xlink="http://www.w3.org/1999/xlink" content-type="institution" xlink:title="Museum für Naturkunde der Humboldt-Universität zu Berlin, Germany" id="ABBRID0ENHBG" xlink:type="simple">MNHU</abbrev>). Scale bar = 1 cm.</p></caption><graphic xmlns:xlink="http://www.w3.org/1999/xlink" xlink:href="zookeys-611-057-g007.jpg" position="float" orientation="portrait" xlink:type="simple" id="oo_99250.jpg"/></fig><fig id="F9" position="float" orientation="portrait"><label>Figures 17–19.</label><caption><p>
          <italic><tp:taxon-name><tp:taxon-name-part taxon-name-part-type="genus">Ulmara</tp:taxon-name-part> <tp:taxon-name-part taxon-name-part-type="species">conjuncta</tp:taxon-name-part></tp:taxon-name></italic> adults, <bold>a</bold> dorsal <bold>b</bold> ventral. <bold>17</bold> Holotype ♂, Ecuador, Loja, N. Loja, road to Cuenca, 2220 m (<named-content xmlns:xlink="http://www.w3.org/1999/xlink" content-type="dwc:institutional_code" xlink:type="simple">CMNH</named-content>) <bold>18</bold> Paratype ♂, Ecuador, Napo, Cordillera Guacamayos, Estero Chico, 2650 m (<named-content xmlns:xlink="http://www.w3.org/1999/xlink" content-type="dwc:institutional_code" xlink:type="simple">CMNH</named-content>) <bold>19</bold> Paratype ♀, Ecuador, Loja, Road between Loja-Zamora, 2700 m (<abbrev xmlns:xlink="http://www.w3.org/1999/xlink" content-type="institution" xlink:title="Museum Witt, Munich, Germany" id="ABBRID0EDJBG" xlink:type="simple">MWM</abbrev>). Scale bar = 1 cm.</p></caption><graphic xmlns:xlink="http://www.w3.org/1999/xlink" xlink:href="zookeys-611-057-g009.jpg" position="float" orientation="portrait" xlink:type="simple" id="oo_99251.jpg"/></fig><fig id="F10" position="float" orientation="portrait"><label>Figures 20–22.</label><caption><p>Peruvian <italic><tp:taxon-name><tp:taxon-name-part taxon-name-part-type="genus">Ulmara</tp:taxon-name-part></tp:taxon-name></italic> species adults, <bold>a</bold> dorsal <bold>b</bold> ventral. <bold>20</bold> <italic><tp:taxon-name><tp:taxon-name-part taxon-name-part-type="genus">Ulmara</tp:taxon-name-part> <tp:taxon-name-part taxon-name-part-type="species">azurula</tp:taxon-name-part></tp:taxon-name></italic> holotype ♂, Peru, Huánuco, Carpish, 2700 m (<named-content xmlns:xlink="http://www.w3.org/1999/xlink" content-type="dwc:institutional_code" xlink:type="simple">AMNH</named-content>) <bold>21</bold> <italic><tp:taxon-name><tp:taxon-name-part taxon-name-part-type="genus">Ulmara</tp:taxon-name-part> <tp:taxon-name-part taxon-name-part-type="species">dombroskiei</tp:taxon-name-part></tp:taxon-name></italic> holotype ♂, Peru, Puno, Carabaya, Agualani, 9000 ft (<named-content xmlns:xlink="http://www.w3.org/1999/xlink" content-type="dwc:institutional_code" xlink:type="simple">NHMUK</named-content>) <bold>22</bold> <italic><tp:taxon-name><tp:taxon-name-part taxon-name-part-type="genus">Ulmara</tp:taxon-name-part> <tp:taxon-name-part taxon-name-part-type="species">dombroskiei</tp:taxon-name-part></tp:taxon-name></italic> paratype ♂, Peru, Puno, Carabaya, Santo Domingo (<named-content xmlns:xlink="http://www.w3.org/1999/xlink" content-type="dwc:institutional_code" xlink:type="simple">NHMUK</named-content>). Scale bar = 1 cm.</p></caption><graphic xmlns:xlink="http://www.w3.org/1999/xlink" xlink:href="zookeys-611-057-g010.jpg" position="float" orientation="portrait" xlink:type="simple" id="oo_99252.jpg"/></fig><fig id="F11" position="float" orientation="portrait"><label>Figures 23, 24.</label><caption><p>
          <italic><tp:taxon-name><tp:taxon-name-part taxon-name-part-type="genus">Ulmara</tp:taxon-name-part> <tp:taxon-name-part taxon-name-part-type="species">rotunda</tp:taxon-name-part></tp:taxon-name></italic> ♂ genitalia, <bold>a</bold> ventral <bold>b</bold> lateral <bold>c</bold> phallus. <bold>23</bold> Lectotype, Colombia, Tolima, Nevado del Tolima, 3200 m, St Laurent diss.: 2-14-16:2 [phallus not excised] (<named-content xmlns:xlink="http://www.w3.org/1999/xlink" content-type="dwc:institutional_code" xlink:type="simple">USNM</named-content>) <bold>24</bold> Colombia, Tolima, Nevado del Tolima, 3200 m, St Laurent diss.: 4-5-16:3 (<abbrev xmlns:xlink="http://www.w3.org/1999/xlink" content-type="institution" xlink:title="Museum für Naturkunde der Humboldt-Universität zu Berlin, Germany" id="ABBRID0EINBG" xlink:type="simple">MNHU</abbrev>). Scale bar = 1 mm.</p></caption><graphic xmlns:xlink="http://www.w3.org/1999/xlink" xlink:href="zookeys-611-057-g011.jpg" position="float" orientation="portrait" xlink:type="simple" id="oo_99253.jpg"/></fig><fig id="F12" position="float" orientation="portrait"><label>Figures 25–27.</label><caption><p>
          <italic><tp:taxon-name><tp:taxon-name-part taxon-name-part-type="genus">Ulmara</tp:taxon-name-part></tp:taxon-name></italic> ♂ genitalia, <bold>a</bold> ventral <bold>b</bold> lateral <bold>c</bold> phallus. <bold>25</bold> <italic><tp:taxon-name><tp:taxon-name-part taxon-name-part-type="genus">Ulmara</tp:taxon-name-part> <tp:taxon-name-part taxon-name-part-type="species">conjuncta</tp:taxon-name-part></tp:taxon-name></italic> holotype ♂, Ecuador, Loja, N. Loja, road to Cuenca, 2220 m, St Laurent diss.: 4-5-16:4 [note: valves not fully spread in Fig. <xref ref-type="fig" rid="F12">25a</xref>] (<named-content xmlns:xlink="http://www.w3.org/1999/xlink" content-type="dwc:institutional_code" xlink:type="simple">CMNH</named-content>) <bold>26</bold> <italic><tp:taxon-name><tp:taxon-name-part taxon-name-part-type="genus">Ulmara</tp:taxon-name-part> <tp:taxon-name-part taxon-name-part-type="species">azurula</tp:taxon-name-part></tp:taxon-name></italic> holotype ♂, Peru, Huánuco, Carpish, 2700 m, St Laurent diss.: 4-8-16:2 (<named-content xmlns:xlink="http://www.w3.org/1999/xlink" content-type="dwc:institutional_code" xlink:type="simple">AMNH</named-content>) <bold>27</bold> <italic><tp:taxon-name><tp:taxon-name-part taxon-name-part-type="genus">Ulmara</tp:taxon-name-part> <tp:taxon-name-part taxon-name-part-type="species">dombroskiei</tp:taxon-name-part></tp:taxon-name></italic> holotype ♂, Peru, Puno, Carabaya, Agualani, 9000 ft., St Laurent diss.: 4-8-16:3 (<named-content xmlns:xlink="http://www.w3.org/1999/xlink" content-type="dwc:institutional_code" xlink:type="simple">NHMUK</named-content>). Scale bar = 1 mm.</p></caption><graphic xmlns:xlink="http://www.w3.org/1999/xlink" xlink:href="zookeys-611-057-g012.jpg" position="float" orientation="portrait" xlink:type="simple" id="oo_99254.jpg"/></fig><fig id="F13" position="float" orientation="portrait"><label>Figure 28.</label><caption><p>
          <italic><tp:taxon-name><tp:taxon-name-part taxon-name-part-type="genus">Ulmara</tp:taxon-name-part> <tp:taxon-name-part taxon-name-part-type="species">conjuncta</tp:taxon-name-part></tp:taxon-name></italic> paratype ♀ genitalia, <bold>a</bold> ventral <bold>b</bold> dorsal. Ecuador, Loja, Road between Loja-Zamora, 2700 m, St Laurent diss.: 4-19-16:1 (<abbrev xmlns:xlink="http://www.w3.org/1999/xlink" content-type="institution" xlink:title="Museum Witt, Munich, Germany" id="ABBRID0EFRBG" xlink:type="simple">MWM</abbrev>). Scale bar = 1 mm.</p></caption><graphic xmlns:xlink="http://www.w3.org/1999/xlink" xlink:href="zookeys-611-057-g013.jpg" position="float" orientation="portrait" xlink:type="simple" id="oo_99255.jpg"/></fig></tp:treatment-sec><ref-list><ref id="B14"><mixed-citation xmlns:xlink="http://www.w3.org/1999/xlink" xlink:type="simple">
          <person-group><name name-style="western"><surname>Schaus</surname><given-names>W</given-names></name></person-group> (<year>1928</year>) <article-title>Familie <tp:taxon-name><tp:taxon-name-part taxon-name-part-type="family">Mimallonidae</tp:taxon-name-part></tp:taxon-name>.</article-title> In: <person-group><name name-style="western"><surname>Seitz</surname><given-names>A</given-names></name></person-group> (<role>Ed.</role>) <source>Die GrossSchmetterlinge der Erde. 6. Die amerikanischen Spinner und Schwärmer</source>. <publisher-name>A. Kernen</publisher-name>, <publisher-loc>Stuttgart</publisher-loc>, <fpage>635</fpage>–<lpage>672</lpage>.</mixed-citation></ref></ref-list></tp:taxon-treatment>
