# Supplementary material for: Revisions of the genera Lurama Schaus, 1928 and Ulmara Schaus, 1928 (Lepidoptera, Mimallonoidea, Mimallonidae) with the descriptions of three new Ulmara species and a new genus
Source: Zookeys. 2016 Aug 15;(611):57–92. doi: 10.3897/zookeys.611.9058 (PMC4992807; doi:10.3897/zookeys.611.9058)
Supplement: XML Treatment for Ulmara rotunda [file zookeys.611.9058-treatment5.xml]

<!DOCTYPE tp:taxon-treatment
  PUBLIC "-//TaxonX//DTD Taxonomic Treatment Publishing DTD v0 20100105//EN" "tax-treatment-NSO.dtd">
<tp:taxon-treatment xmlns:tp="http://www.plazi.org/taxpub"><tp:treatment-meta><kwd-group><label>Taxon classification</label><kwd><named-content content-type="kingdom">Animalia</named-content></kwd><kwd><named-content content-type="order">Lepidoptera</named-content></kwd><kwd><named-content content-type="family">Mimallonidae</named-content></kwd></kwd-group><mixed-citation publication-type="journal"><person-group><name><surname>St. Laurent</surname><given-names>Ryan A.</given-names></name></person-group><article-title>Revisions of the genera <italic><tp:taxon-name><tp:taxon-name-part taxon-name-part-type="genus">Lurama</tp:taxon-name-part></tp:taxon-name></italic> Schaus, 1928 and <italic><tp:taxon-name><tp:taxon-name-part taxon-name-part-type="genus">Ulmara</tp:taxon-name-part></tp:taxon-name></italic> Schaus, 1928 (<tp:taxon-name><tp:taxon-name-part taxon-name-part-type="order">Lepidoptera</tp:taxon-name-part></tp:taxon-name>, <tp:taxon-name><tp:taxon-name-part taxon-name-part-type="superfamily">Mimallonoidea</tp:taxon-name-part></tp:taxon-name>, <tp:taxon-name><tp:taxon-name-part taxon-name-part-type="family">Mimallonidae</tp:taxon-name-part></tp:taxon-name>) with the descriptions of three new <italic><tp:taxon-name><tp:taxon-name-part taxon-name-part-type="genus">Ulmara</tp:taxon-name-part></tp:taxon-name></italic> species and a new genus</article-title><source>Zookeys</source><day>15</day><month>8</month><year>2016</year><volume>2016</volume><issue>611</issue><fpage>57</fpage><lpage>92</lpage><pub-id pub-id-type="doi">10.3897/zookeys.611.9058</pub-id></mixed-citation></tp:treatment-meta><tp:nomenclature><tp:taxon-name>
            <tp:taxon-name-part taxon-name-part-type="genus">Ulmara</tp:taxon-name-part>
            <tp:taxon-name-part taxon-name-part-type="species">rotunda</tp:taxon-name-part>
          </tp:taxon-name><tp:taxon-authority>(Dognin, 1916)</tp:taxon-authority><xref ref-type="fig" rid="F7">Figs 14–16</xref><xref ref-type="fig" rid="F11">, 23</xref><xref ref-type="fig" rid="F11">, 24</xref><xref ref-type="fig" rid="F8">; Map 2</xref><tp:nomenclature-citation-list><tp:nomenclature-citation><tp:taxon-name>
                <tp:taxon-name-part taxon-name-part-type="genus">Cicinnus</tp:taxon-name-part> <tp:taxon-name-part taxon-name-part-type="species">rotunda</tp:taxon-name-part></tp:taxon-name><comment>Dognin, 1916: 20–21</comment></tp:nomenclature-citation><tp:nomenclature-citation><tp:taxon-name>
                <tp:taxon-name-part taxon-name-part-type="genus">Ulmara</tp:taxon-name-part> <tp:taxon-name-part taxon-name-part-type="species">rotunda</tp:taxon-name-part></tp:taxon-name><comment>; <xref ref-type="bibr" rid="B14">Schaus 1928</xref>: Figs ♂ and ♀ 88 g</comment></tp:nomenclature-citation><tp:nomenclature-citation><tp:taxon-name>
                <tp:taxon-name-part taxon-name-part-type="genus">Ulmara</tp:taxon-name-part> <tp:taxon-name-part taxon-name-part-type="species">rotunda</tp:taxon-name-part></tp:taxon-name><comment>; <xref ref-type="bibr" rid="B4">Gaede 1931</xref></comment></tp:nomenclature-citation><tp:nomenclature-citation><tp:taxon-name>
                <tp:taxon-name-part taxon-name-part-type="genus">Ulmara</tp:taxon-name-part> <tp:taxon-name-part taxon-name-part-type="species">rotunda</tp:taxon-name-part></tp:taxon-name><comment>; <xref ref-type="bibr" rid="B2">Becker 1996</xref></comment></tp:nomenclature-citation></tp:nomenclature-citation-list></tp:nomenclature><tp:treatment-sec sec-type="type material" id="SECID0EWUBG"><title>Type material.</title><p>
            <bold>2</bold> ♂ <bold>syntypes</bold>, [deposition of one syntype unclear, but probably among series from type locality at <abbrev xmlns:xlink="http://www.w3.org/1999/xlink" content-type="institution" xlink:title="Museum für Naturkunde der Humboldt-Universität zu Berlin, Germany" id="ABBRID0EAVBG" xlink:type="simple">MNHU</abbrev> or specimen “2602” in possession of R. Hutchings, available syntype from <named-content xmlns:xlink="http://www.w3.org/1999/xlink" content-type="dwc:institutional_code" xlink:type="simple">USNM</named-content> designated as lectotype below]. Type locality: Colombia: Monte Tolima [Nevado del Tolima?].</p></tp:treatment-sec><tp:treatment-sec sec-type="Lectotype" id="SECID0ENVBG"><title>Lectotype</title><p>
            <bold>(here designated)</bold>, ♂. <bold>COLOMBIA: Tolima</bold>: Monte Tolima, 3200 m, Colomb. Cent. Cord. [Nevado del Tolima?, Cordillera Central]/ Type No.: 29689 U.S.N.M./ <named-content xmlns:xlink="http://www.w3.org/1999/xlink" content-type="dwc:institutional_code" xlink:type="simple">USNM</named-content>-Mimal: 1109/ St Laurent diss.: 2-14-16:2/ LECTOTYPE ♂ <italic><tp:taxon-name><tp:taxon-name-part taxon-name-part-type="genus">Cicinnus</tp:taxon-name-part> <tp:taxon-name-part taxon-name-part-type="species">rotunda</tp:taxon-name-part></tp:taxon-name></italic> designated by St Laurent, 2016 [handwritten red label]/ (<named-content xmlns:xlink="http://www.w3.org/1999/xlink" content-type="dwc:institutional_code" xlink:type="simple">USNM</named-content>).</p></tp:treatment-sec><tp:treatment-sec sec-type="material" id="SECID0ERWBG"><title>Additional specimens examined.</title><p>(6 ♂, 1 ♀) <bold>COLOMBIA: Tolima</bold>: 3 ♂, Monte Tolima [Nevado del Tolima], 3200 m: Coll. Fassl, St Laurent diss.: 4-5-16:3 (<abbrev xmlns:xlink="http://www.w3.org/1999/xlink" content-type="institution" xlink:title="Museum für Naturkunde der Humboldt-Universität zu Berlin, Germany" id="ABBRID0EZWBG" xlink:type="simple">MNHU</abbrev>). 1 ♂, Mt. Tolima [Nevado del Tolima], 2800 m: II.1910, A. H. Fassl, NHMUK010355070 (<named-content xmlns:xlink="http://www.w3.org/1999/xlink" content-type="dwc:institutional_code" xlink:type="simple">NHMUK</named-content>). 1 ♂, San Antonio, 5800 ft: G.M. Palmer, St Laurent diss.: 4-15-16:1, NHMUK010355069 (<named-content xmlns:xlink="http://www.w3.org/1999/xlink" content-type="dwc:institutional_code" xlink:type="simple">NHMUK</named-content>). <bold>Cundinamarca/Distrito Capital</bold>: 1 ♂, Bogotá: Rothschild Bequest BM 1939–1, St Laurent diss.: 4-15-16:2, NHMUK010355068 (<named-content xmlns:xlink="http://www.w3.org/1999/xlink" content-type="dwc:institutional_code" xlink:type="simple">NHMUK</named-content>). 1 ♀, Bogotá [additional locality information illegible]: 13.IV.1871, Nolcken, Coll. Staudinger, “<italic><tp:taxon-name><tp:taxon-name-part taxon-name-part-type="genus">Ulmara</tp:taxon-name-part> <tp:taxon-name-part taxon-name-part-type="species">rotunda</tp:taxon-name-part></tp:taxon-name></italic> ♀ type, Schaus” with label “Typus” [Not a true type, Schaus invalidly designated this as an allotype <!--PageBreak-->retroactively well after original description. Abdomen missing, no genitalia preparation.] (<abbrev xmlns:xlink="http://www.w3.org/1999/xlink" content-type="institution" xlink:title="Museum für Naturkunde der Humboldt-Universität zu Berlin, Germany" id="ABBRID0ELYBG" xlink:type="simple">MNHU</abbrev>).</p></tp:treatment-sec><tp:treatment-sec sec-type="diagnosis" id="SECID0EQYBG"><title>Diagnosis.</title><p>
            <italic><tp:taxon-name><tp:taxon-name-part taxon-name-part-type="genus">Ulmara</tp:taxon-name-part> <tp:taxon-name-part taxon-name-part-type="species">rotunda</tp:taxon-name-part></tp:taxon-name></italic> is the largest and most northernmost representative of the genus, being the only species so far reported from Colombia. Apart from distribution and large size, <italic><tp:taxon-name><tp:taxon-name-part taxon-name-part-type="genus">Ulmara</tp:taxon-name-part> <tp:taxon-name-part taxon-name-part-type="species">rotunda</tp:taxon-name-part></tp:taxon-name></italic> can be recognized by the nearly complete gnathos, which while not fused mesally, is only separated by a small gap with heavily sclerotized terminal ends on either side of the gap. The valves are among the largest in the genus, and are triangular, the phallus is also recognizable by its oblong shape where the distal half is much wider (when viewed laterally) than the basal half.</p></tp:treatment-sec><tp:treatment-sec sec-type="description" id="SECID0EKZBG"><title>Description.</title><p>
            <bold>Male.</bold> <italic>Head</italic>: As for genus but labial palpus particularly long, extending well beyond frons. <italic>Thorax</italic>: As for genus. <italic>Legs</italic>: As for genus. <italic>Forewing dorsum</italic>: Forewing length: 19.05–21 mm, avg.: 20.4 mm, wingspan: 39–43 mm, n=6. As for genus but ground color dark brown rather than black, postmedial line located about one third wing length away from wing margin, usually very obvious due to lighter brown edging along inner side without blue sheen, postmedial line only weakly notched between Rs4 and costa. <italic>Forewing ventrum</italic>: As for genus, light-brown edging of postmedial line absent. <italic>Hindwing dorsum</italic>: Coloration as for forewing dorsum, antemedial line absent, discal mark absent, outer margin of wing serrate. <italic>Hindwing ventrum</italic>: As for genus. <italic>Abdomen</italic>: As for genus, but more robust, dorsally with lighter brown scales <!--PageBreak-->and well-defined dark terminus due to elongated tuft of dark-brown scales. <italic>Genitalia</italic>: (Figs <xref ref-type="fig" rid="F11">23</xref>, <xref ref-type="fig" rid="F11">24</xref>) n = 4. Vinculum ovoid, ventrally with reduced saccus, bilobed projections of saccus weakly attached to VIII, paired, setae-covered sclerotizations of VIII splayed mesally, extensions wider than ventral margin of vinculum. Uncus simple, highly truncated apically with triangular base. Gnathos nearly complete but gap present mesally, strongly sclerotized, especially terminally at gap. Valves moderately sized, triangular, somewhat truncated apically, with single tooth projecting from saccular edge near apex of valve, tooth variable in length. Transtilla with weakly sclerotized, inward facing se<!--PageBreak-->tae-covered extensions. Setae pointed outward directly over phallus. Diaphragm forms large, balloon-like sac expanded inward into abdomen, sac covered in fine, inward facing setae surrounding phallus. Juxta partially fused to phallus, encircling it, lightly sclerotized, especially dorsal to phallus. Phallus short, stout, anterior half cylindrical, ventral apex heavily sclerotized, forming scoop-like extension below vesica; vesica small, sac-like, weakly scobinate; base of phallus much narrower than apical half, in same plane as apical half, not bent. <bold>Female.</bold> [description based on single, faded specimen] <italic>Head</italic>: As for male but antennae smaller overall, pectinations particularly shorter, labial palpus slightly reduced. <italic>Thorax</italic>: As for male. <italic>Legs</italic>: As for male, but vestiture <!--PageBreak--><!--PageBreak-->seemingly sparser. <italic>Forewing dorsum</italic>: Forewing length: 21.5 mm, wingspan: ~41 mm, n = 1. As for male but more elongated, slightly narrower, discal mark reduced. <italic>Forewing ventrum</italic>: Somewhat similar to dorsum but much lighter, grayer, maculation reduced; antemedial line absent, postmedial line less distinct. <italic>Hindwing dorsum</italic>: Coloration as for forewing dorsum, antemedial line absent. <italic>Hindwing ventrum</italic>: Following same pattern as forewing ventrum. <italic>Abdomen and genitalia</italic>: Absent from unique specimen.</p></tp:treatment-sec><tp:treatment-sec sec-type="distribution" id="SECID0EF2BG"><title>Distribution</title><p>
            <bold>(Map <xref ref-type="fig" rid="F8">2</xref>).</bold> <italic><tp:taxon-name><tp:taxon-name-part taxon-name-part-type="genus">Ulmara</tp:taxon-name-part> <tp:taxon-name-part taxon-name-part-type="species">rotunda</tp:taxon-name-part></tp:taxon-name></italic> so far appears to be isolated within central Colombia with no records from neighboring countries. This species can be encountered at elevations ranging from 1767–3500 m.</p><fig id="F8" position="float" orientation="portrait"><label>Map 2.</label><caption><p>Known distribution of <italic><tp:taxon-name><tp:taxon-name-part taxon-name-part-type="genus">Ulmara</tp:taxon-name-part></tp:taxon-name></italic>.</p></caption><graphic xmlns:xlink="http://www.w3.org/1999/xlink" xlink:href="zookeys-611-057-g008.jpg" position="float" orientation="portrait" xlink:type="simple" id="oo_99256.jpg"/></fig></tp:treatment-sec><tp:treatment-sec sec-type="remarks" id="SECID0EQ3BG"><title>Remarks.</title><p>Until the present work, only <italic><tp:taxon-name><tp:taxon-name-part taxon-name-part-type="genus">Ulmara</tp:taxon-name-part> <tp:taxon-name-part taxon-name-part-type="species">rotunda</tp:taxon-name-part></tp:taxon-name></italic> was known from the genus, and was previously reported from both Nevado del Tolima and Bogotá (<xref ref-type="bibr" rid="B14">Schaus 1928</xref>), thus the only new location reported herein is San Antonio, Tolima, Colombia (<named-content xmlns:xlink="http://www.w3.org/1999/xlink" content-type="dwc:institutional_code" xlink:type="simple">NHMUK</named-content>).</p></tp:treatment-sec><tp:treatment-sec><!--Section generated to contain objects referenced in tp:taxon-treatment.--><fig id="F7" position="float" orientation="portrait"><label>Figures 14–16.</label><caption><p>
          <italic><tp:taxon-name><tp:taxon-name-part taxon-name-part-type="genus">Ulmara</tp:taxon-name-part> <tp:taxon-name-part taxon-name-part-type="species">rotunda</tp:taxon-name-part></tp:taxon-name></italic> adults, <bold>a</bold> dorsal <bold>b</bold> ventral. <bold>14</bold> Lectotype ♂, Colombia, Tolima, Nevado del Tolima, 3200 m (<named-content xmlns:xlink="http://www.w3.org/1999/xlink" content-type="dwc:institutional_code" xlink:type="simple">USNM</named-content>) <bold>15</bold> ♂, Colombia, Tolima, Nevado del Tolima, 3200 m (<abbrev xmlns:xlink="http://www.w3.org/1999/xlink" content-type="institution" xlink:title="Museum für Naturkunde der Humboldt-Universität zu Berlin, Germany" id="ABBRID0EGHBG" xlink:type="simple">MNHU</abbrev>) <bold>16</bold> ♀, Colombia, Cundinamarca/ Distrito Capital, Bogotá [photo courtesy of Wolfram Mey] (<abbrev xmlns:xlink="http://www.w3.org/1999/xlink" content-type="institution" xlink:title="Museum für Naturkunde der Humboldt-Universität zu Berlin, Germany" id="ABBRID0ENHBG" xlink:type="simple">MNHU</abbrev>). Scale bar = 1 cm.</p></caption><graphic xmlns:xlink="http://www.w3.org/1999/xlink" xlink:href="zookeys-611-057-g007.jpg" position="float" orientation="portrait" xlink:type="simple" id="oo_99250.jpg"/></fig><fig id="F11" position="float" orientation="portrait"><label>Figures 23, 24.</label><caption><p>
          <italic><tp:taxon-name><tp:taxon-name-part taxon-name-part-type="genus">Ulmara</tp:taxon-name-part> <tp:taxon-name-part taxon-name-part-type="species">rotunda</tp:taxon-name-part></tp:taxon-name></italic> ♂ genitalia, <bold>a</bold> ventral <bold>b</bold> lateral <bold>c</bold> phallus. <bold>23</bold> Lectotype, Colombia, Tolima, Nevado del Tolima, 3200 m, St Laurent diss.: 2-14-16:2 [phallus not excised] (<named-content xmlns:xlink="http://www.w3.org/1999/xlink" content-type="dwc:institutional_code" xlink:type="simple">USNM</named-content>) <bold>24</bold> Colombia, Tolima, Nevado del Tolima, 3200 m, St Laurent diss.: 4-5-16:3 (<abbrev xmlns:xlink="http://www.w3.org/1999/xlink" content-type="institution" xlink:title="Museum für Naturkunde der Humboldt-Universität zu Berlin, Germany" id="ABBRID0EINBG" xlink:type="simple">MNHU</abbrev>). Scale bar = 1 mm.</p></caption><graphic xmlns:xlink="http://www.w3.org/1999/xlink" xlink:href="zookeys-611-057-g011.jpg" position="float" orientation="portrait" xlink:type="simple" id="oo_99253.jpg"/></fig></tp:treatment-sec><ref-list><ref id="B14"><mixed-citation xmlns:xlink="http://www.w3.org/1999/xlink" xlink:type="simple">
          <person-group><name name-style="western"><surname>Schaus</surname><given-names>W</given-names></name></person-group> (<year>1928</year>) <article-title>Familie <tp:taxon-name><tp:taxon-name-part taxon-name-part-type="family">Mimallonidae</tp:taxon-name-part></tp:taxon-name>.</article-title> In: <person-group><name name-style="western"><surname>Seitz</surname><given-names>A</given-names></name></person-group> (<role>Ed.</role>) <source>Die GrossSchmetterlinge der Erde. 6. Die amerikanischen Spinner und Schwärmer</source>. <publisher-name>A. Kernen</publisher-name>, <publisher-loc>Stuttgart</publisher-loc>, <fpage>635</fpage>–<lpage>672</lpage>.</mixed-citation></ref><ref id="B4"><mixed-citation xmlns:xlink="http://www.w3.org/1999/xlink" xlink:type="simple">
          <person-group><name name-style="western"><surname>Gaede</surname><given-names>M</given-names></name></person-group> (<year>1931</year>) <article-title>Pars 50: <tp:taxon-name><tp:taxon-name-part taxon-name-part-type="family">Mimallonidae</tp:taxon-name-part></tp:taxon-name>.</article-title> In: <person-group><name name-style="western"><surname>Strand</surname><given-names>E</given-names></name></person-group> (<role>Ed.</role>) <source>Lepidopterorum Catalogus</source>. <publisher-name>W. Junk</publisher-name>, <publisher-loc>Berlin</publisher-loc>, <fpage>2</fpage>–<lpage>19</lpage>.</mixed-citation></ref><ref id="B2"><mixed-citation xmlns:xlink="http://www.w3.org/1999/xlink" xlink:type="simple">
          <person-group><name name-style="western"><surname>Becker</surname><given-names>VO</given-names></name></person-group> (<year>1996</year>) <chapter-title><tp:taxon-name><tp:taxon-name-part taxon-name-part-type="family">Mimallonidae</tp:taxon-name-part></tp:taxon-name>.</chapter-title> In: <source>Atlas of Neotropical <tp:taxon-name><tp:taxon-name-part taxon-name-part-type="order">Lepidoptera</tp:taxon-name-part></tp:taxon-name>, Checklist. Part 4B. <tp:taxon-name><tp:taxon-name-part taxon-name-part-type="superfamily">Drepanoidea</tp:taxon-name-part></tp:taxon-name>, <tp:taxon-name><tp:taxon-name-part taxon-name-part-type="superfamily">Bombycoidea</tp:taxon-name-part></tp:taxon-name>, <tp:taxon-name><tp:taxon-name-part taxon-name-part-type="superfamily">Sphingoidea</tp:taxon-name-part></tp:taxon-name></source>. <publisher-name>Association for Tropical Lepidoptera &amp; Scientific Publishers</publisher-name>, <publisher-loc>Gainesville, Florida</publisher-loc>, <fpage>17</fpage>–<lpage>19</lpage>.</mixed-citation></ref></ref-list></tp:taxon-treatment>
