# Supplementary material for: Revisions of the genera Lurama Schaus, 1928 and Ulmara Schaus, 1928 (Lepidoptera, Mimallonoidea, Mimallonidae) with the descriptions of three new Ulmara species and a new genus
Source: Zookeys. 2016 Aug 15;(611):57–92. doi: 10.3897/zookeys.611.9058 (PMC4992807; doi:10.3897/zookeys.611.9058)
Supplement: XML Treatment for Ulmara conjuncta [file zookeys.611.9058-treatment6.xml]

<!DOCTYPE tp:taxon-treatment
  PUBLIC "-//TaxonX//DTD Taxonomic Treatment Publishing DTD v0 20100105//EN" "tax-treatment-NSO.dtd">
<tp:taxon-treatment xmlns:tp="http://www.plazi.org/taxpub"><tp:treatment-meta><kwd-group><label>Taxon classification</label><kwd><named-content content-type="kingdom">Animalia</named-content></kwd><kwd><named-content content-type="order">Lepidoptera</named-content></kwd><kwd><named-content content-type="family">Mimallonidae</named-content></kwd></kwd-group><mixed-citation publication-type="journal"><person-group><name><surname>St. Laurent</surname><given-names>Ryan A.</given-names></name></person-group><article-title>Revisions of the genera <italic><tp:taxon-name><tp:taxon-name-part taxon-name-part-type="genus">Lurama</tp:taxon-name-part></tp:taxon-name></italic> Schaus, 1928 and <italic><tp:taxon-name><tp:taxon-name-part taxon-name-part-type="genus">Ulmara</tp:taxon-name-part></tp:taxon-name></italic> Schaus, 1928 (<tp:taxon-name><tp:taxon-name-part taxon-name-part-type="order">Lepidoptera</tp:taxon-name-part></tp:taxon-name>, <tp:taxon-name><tp:taxon-name-part taxon-name-part-type="superfamily">Mimallonoidea</tp:taxon-name-part></tp:taxon-name>, <tp:taxon-name><tp:taxon-name-part taxon-name-part-type="family">Mimallonidae</tp:taxon-name-part></tp:taxon-name>) with the descriptions of three new <italic><tp:taxon-name><tp:taxon-name-part taxon-name-part-type="genus">Ulmara</tp:taxon-name-part></tp:taxon-name></italic> species and a new genus</article-title><source>Zookeys</source><day>15</day><month>8</month><year>2016</year><volume>2016</volume><issue>611</issue><fpage>57</fpage><lpage>92</lpage><pub-id pub-id-type="doi">10.3897/zookeys.611.9058</pub-id></mixed-citation></tp:treatment-meta><tp:nomenclature><tp:taxon-name>
            <tp:taxon-name-part taxon-name-part-type="genus">Ulmara</tp:taxon-name-part>
            <tp:taxon-name-part taxon-name-part-type="species">conjuncta</tp:taxon-name-part>
            <object-id xmlns:xlink="http://www.w3.org/1999/xlink" content-type="zoobank" xlink:type="simple">http://zoobank.org/EC14FACE-6B67-4708-8E43-F99B4D12469C</object-id>
          </tp:taxon-name><tp:taxon-authority>St Laurent</tp:taxon-authority><tp:taxon-status xmlns:xlink="http://www.w3.org/1999/xlink" xlink:type="simple">sp. n.</tp:taxon-status><xref ref-type="fig" rid="F9">Figs 17–19</xref><xref ref-type="fig" rid="F12">, 25</xref><xref ref-type="fig" rid="F13">, 28</xref><xref ref-type="fig" rid="F8">; Map 2</xref><!--PageBreak--><tp:nomenclature-citation-list><tp:nomenclature-citation><tp:taxon-name>
                <tp:taxon-name-part taxon-name-part-type="genus">Ulmara</tp:taxon-name-part> <tp:taxon-name-part taxon-name-part-type="species">rotunda</tp:taxon-name-part></tp:taxon-name><comment>; <xref ref-type="bibr" rid="B13">Lemaire and Minet 1998</xref>: Fig. ♂ 18.2 B [<tp:taxon-name><tp:taxon-name-part taxon-name-part-type="genus">Ulmara</tp:taxon-name-part> <tp:taxon-name-part taxon-name-part-type="species">conjuncta</tp:taxon-name-part></tp:taxon-name> sp. n. figured]</comment></tp:nomenclature-citation></tp:nomenclature-citation-list></tp:nomenclature><tp:treatment-sec sec-type="type material" id="SECID0E26BG"><title>Type material.</title><p>
            <bold>Holotype</bold>, ♂. <bold>ECUADOR: Loja</bold>: ECUADOR: Loja. N Loja, road to Cuenca, 2220 m, 25 March 1993, Jan Hillman. Disturbed forest and pastures/ St Laurent diss.: 4-5-16:4/ HOLOTYPE ♂ <italic><tp:taxon-name><tp:taxon-name-part taxon-name-part-type="genus">Ulmara</tp:taxon-name-part> <tp:taxon-name-part taxon-name-part-type="species">conjuncta</tp:taxon-name-part></tp:taxon-name></italic> St Laurent, 2016 [handwritten red label] (<named-content xmlns:xlink="http://www.w3.org/1999/xlink" content-type="dwc:institutional_code" xlink:type="simple">CMNH</named-content>).</p><p>
            <bold>Paratypes</bold>, 23 ♂, 1 ♀. <bold>ECUADOR: Carchi</bold>: 2 ♂, El Angel Ecol. Reserve, road Tulcan-El Chical, <named-content xmlns:xlink="http://www.w3.org/1999/xlink" content-type="dwc:verbatimCoordinates" xlink:type="simple"><named-content content-type="geo-json" specific-use="{&#34;type&#34;:&#34;Point&#34;,&#34;coordinates&#34;:[-78.011111,0.812778]}" id="NCID0EBBAI" xlink:type="simple">0°48'46"N, 78°00'40"W</named-content></named-content>, 3300 m: 14.XI.2012, leg. Victor Sinyaev, Expedition Ron Brechlin (<abbrev xmlns:xlink="http://www.w3.org/1999/xlink" content-type="institution" xlink:title="Museum Witt, Munich, Germany" id="ABBRID0EGBAI" xlink:type="simple">MWM</abbrev>). 2 ♂, 70 km Road El Chical-Tulcan, <named-content xmlns:xlink="http://www.w3.org/1999/xlink" content-type="dwc:verbatimCoordinates" xlink:type="simple"><named-content content-type="geo-json" specific-use="{&#34;type&#34;:&#34;Point&#34;,&#34;coordinates&#34;:[-78.056944,0.841389]}" id="NCID0EOBAI" xlink:type="simple">0°50'29"N, 78°03'25"W</named-content></named-content>, 2440 m: 22.XI.2012, leg. Sinyaev &amp; Romanov, expedition Ron Brechlin (<abbrev xmlns:xlink="http://www.w3.org/1999/xlink" content-type="institution" xlink:title="Museum Witt, Munich, Germany" id="ABBRID0ETBAI" xlink:type="simple">MWM</abbrev>). 5 ♂, El Angel Ecol. Reserve, <named-content xmlns:xlink="http://www.w3.org/1999/xlink" content-type="dwc:verbatimCoordinates" xlink:type="simple"><named-content content-type="geo-json" specific-use="{&#34;type&#34;:&#34;Point&#34;,&#34;coordinates&#34;:[-78.057500,0.770556]}" id="NCID0E2BAI" xlink:type="simple">0°46'14"N, 78°03'27"W</named-content></named-content>, 2785 m: 9–11.XI.2012, leg. Victor Sinyaev, expedition Ron Brechlin (<abbrev xmlns:xlink="http://www.w3.org/1999/xlink" content-type="institution" xlink:title="Museum Witt, Munich, Germany" id="ABBRID0EACAI" xlink:type="simple">MWM</abbrev>). 1 ♂, Road El Chical to Carolinae, <named-content xmlns:xlink="http://www.w3.org/1999/xlink" content-type="dwc:verbatimCoordinates" xlink:type="simple"><named-content content-type="geo-json" specific-use="{&#34;type&#34;:&#34;Point&#34;,&#34;coordinates&#34;:[-78.227500,0.838889]}" id="NCID0EICAI" xlink:type="simple">0°50'20"N, 78°13'39"W</named-content></named-content>, 2360 m: 20.XI.2012, leg. Sinyaev &amp; Romanov, Expedition Ron Brechlin (<abbrev xmlns:xlink="http://www.w3.org/1999/xlink" content-type="institution" xlink:title="Museum Witt, Munich, Germany" id="ABBRID0ENCAI" xlink:type="simple">MWM</abbrev>). <bold>Azuay</bold>: 2 ♂, Cochabamba, Pan de Agucar, <named-content xmlns:xlink="http://www.w3.org/1999/xlink" content-type="dwc:verbatimCoordinates" xlink:type="simple"><named-content content-type="geo-json" specific-use="{&#34;type&#34;:&#34;Point&#34;,&#34;coordinates&#34;:[-79.447778,-2.771667]}" id="NCID0EXCAI" xlink:type="simple">2°46'18"S, 79°26'52"W</named-content></named-content>, 2840 m: 11.XII.2012, leg. Sinyaev &amp; Romanov, expedition Ron Brechlin (<abbrev xmlns:xlink="http://www.w3.org/1999/xlink" content-type="institution" xlink:title="Museum Witt, Munich, Germany" id="ABBRID0E3CAI" xlink:type="simple">MWM</abbrev>). <bold>Pichincha</bold>: 2 ♂, Camping Bella Vista, <named-content xmlns:xlink="http://www.w3.org/1999/xlink" content-type="dwc:verbatimCoordinates" xlink:type="simple"><named-content content-type="geo-json" specific-use="{&#34;type&#34;:&#34;Point&#34;,&#34;coordinates&#34;:[-78.688056,-0.011389]}" id="NCID0EGDAI" xlink:type="simple">0°00'41"S, 78°41'17"W</named-content></named-content>, 2230 m: leg. V. Siniaev &amp; Romanov (<abbrev xmlns:xlink="http://www.w3.org/1999/xlink" content-type="institution" xlink:title="Museum Witt, Munich, Germany" id="ABBRID0ELDAI" xlink:type="simple">MWM</abbrev>). <bold>Napo</bold>: 1 ♂, Cordillera Huacamayos [Cordillera Guacamayos], Estero Chico, virgin humid forest, 2650 m: 5.VIII.1996, J. Hillman, St Laurent diss.: 4-8-16:1 (<named-content xmlns:xlink="http://www.w3.org/1999/xlink" content-type="dwc:institutional_code" xlink:type="simple">CMNH</named-content>). 1 ♂, Cordillera Huacamayos [Cordillera Guacamayos], San Isidro, Rio Aliso, 00-37-36S, 77-57-12W, deforested hacienda, 2250 m: 3.VIII.1996, Jan Hillman (<named-content xmlns:xlink="http://www.w3.org/1999/xlink" content-type="dwc:institutional_code" xlink:type="simple">CMNH</named-content>). 1 ♂, Cordillera Huacamayos [Cordillera Guacamayos], San Fernando de Sierra Azul, disturbed montane forest, 2350 m: 4.VIII.1996, Jan Hillman (<named-content xmlns:xlink="http://www.w3.org/1999/xlink" content-type="dwc:institutional_code" xlink:type="simple">CMNH</named-content>). 1 ♂, Rte Pifo to Baeza, km 52, 2600 m: 2–3.II.1975, H. Descimon, C. Herbulot, C. Lemaire, P. Thiaucourt, N. <!--PageBreak--><!--PageBreak-->Venedictoff, Brit. Mus. 1975–140, <italic><tp:taxon-name><tp:taxon-name-part taxon-name-part-type="genus">Ulmara</tp:taxon-name-part> <tp:taxon-name-part taxon-name-part-type="species">rotunda</tp:taxon-name-part></tp:taxon-name></italic> Dognin det. J.E. Chainey, 2003, NHMUK010355071 (<named-content xmlns:xlink="http://www.w3.org/1999/xlink" content-type="dwc:institutional_code" xlink:type="simple">NHMUK</named-content>). 1 ♂, 6 km SE of Cosanga, <named-content xmlns:xlink="http://www.w3.org/1999/xlink" content-type="dwc:verbatimCoordinates" xlink:type="simple"><named-content content-type="geo-json" specific-use="{&#34;type&#34;:&#34;Point&#34;,&#34;coordinates&#34;:[-77.902222,-0.620556]}" id="NCID0ECFAI" xlink:type="simple">0°37'14"S, 77°54'08"W</named-content></named-content>, 2240 m: 22.I.2012, leg. R. Brechlin &amp; Siniaev (<abbrev xmlns:xlink="http://www.w3.org/1999/xlink" content-type="institution" xlink:title="Museum Witt, Munich, Germany" id="ABBRID0EHFAI" xlink:type="simple">MWM</abbrev>). <bold>Morona-Santiago</bold>: 1 ♂, Rte Gualaceo to Méndez, km 41, 2400 m: 10–11.I.1975, H. Descimon, C. Herbulot, C. Lemaire, P. Thiaucourt, N. Venedictoff, St Laurent diss.: 4-15-16:3, Brit. Mus. 1975–140, <italic><tp:taxon-name><tp:taxon-name-part taxon-name-part-type="genus">Ulmara</tp:taxon-name-part> <tp:taxon-name-part taxon-name-part-type="species">rotunda</tp:taxon-name-part></tp:taxon-name></italic> Dognin det. J.E. Chainey, 2003, NHMUK010355072 (<named-content xmlns:xlink="http://www.w3.org/1999/xlink" content-type="dwc:institutional_code" xlink:type="simple">NHMUK</named-content>). 1 ♂, 9 km W Plan de Milagro to Gualaceo, <named-content xmlns:xlink="http://www.w3.org/1999/xlink" content-type="dwc:verbatimCoordinates" xlink:type="simple"><named-content content-type="geo-json" specific-use="{&#34;type&#34;:&#34;Point&#34;,&#34;coordinates&#34;:[-78.513611,-3.001111]}" id="NCID0EDGAI" xlink:type="simple">3°00'04"S, 78°30'49"W</named-content></named-content>, 2375 m: 6–7.III.2013, leg. Ackermann, Käch &amp; Dr. R. Brechlin (<abbrev xmlns:xlink="http://www.w3.org/1999/xlink" content-type="institution" xlink:title="Museum Witt, Munich, Germany" id="ABBRID0EIGAI" xlink:type="simple">MWM</abbrev>). 2 ♂, Road Gualaceo-Plan de Milagro, <named-content xmlns:xlink="http://www.w3.org/1999/xlink" content-type="dwc:verbatimCoordinates" xlink:type="simple"><named-content content-type="geo-json" specific-use="{&#34;type&#34;:&#34;Point&#34;,&#34;coordinates&#34;:[-78.585000,-3.023333]}" id="NCID0EQGAI" xlink:type="simple">3°01'24"S, 78°35'06"W</named-content></named-content>, 2157 m: 21.XI.2011, leg. V. Siniaev &amp; O. Romanov (<abbrev xmlns:xlink="http://www.w3.org/1999/xlink" content-type="institution" xlink:title="Museum Witt, Munich, Germany" id="ABBRID0EVGAI" xlink:type="simple">MWM</abbrev>). <bold>Loja</bold>: 1 ♀, Road between Loja-Zamora, <named-content xmlns:xlink="http://www.w3.org/1999/xlink" content-type="dwc:verbatimCoordinates" xlink:type="simple"><named-content content-type="geo-json" specific-use="{&#34;type&#34;:&#34;Point&#34;,&#34;coordinates&#34;:[-79.141111,-3.979167]}" id="NCID0E6GAI" xlink:type="simple">3°58'45"S, 79°08'28"W</named-content></named-content>, 2700 m: 22.II.2012, leg. R. Brechlin &amp; V. Siniaev, St Laurent diss.: 4-19-16:1 (<abbrev xmlns:xlink="http://www.w3.org/1999/xlink" content-type="institution" xlink:title="Museum Witt, Munich, Germany" id="ABBRID0EEHAI" xlink:type="simple">MWM</abbrev>). – All paratypes with the following yellow label: PARATYPE ♂/♀ <italic><tp:taxon-name><tp:taxon-name-part taxon-name-part-type="genus">Ulmara</tp:taxon-name-part> <tp:taxon-name-part taxon-name-part-type="species">conjuncta</tp:taxon-name-part></tp:taxon-name></italic> St Laurent, 2016.</p></tp:treatment-sec><tp:treatment-sec sec-type="diagnosis" id="SECID0ETHAI"><title>Diagnosis.</title><p>This new species is most similar to <italic><tp:taxon-name><tp:taxon-name-part taxon-name-part-type="genus">Ulmara</tp:taxon-name-part> <tp:taxon-name-part taxon-name-part-type="species">rotunda</tp:taxon-name-part></tp:taxon-name></italic> in external appearance, but can be distinguished from it by the more southerly distribution, darker, nearly black ground color, smaller size overall, lack of a brown inner edging along the postmedial line of the fore and hindwings, and the near absence of the postmedial line on the ventrum of the wings. The male genitalia also offer good characters for differentiation: in <italic><tp:taxon-name><tp:taxon-name-part taxon-name-part-type="genus">Ulmara</tp:taxon-name-part> <tp:taxon-name-part taxon-name-part-type="species">conjuncta</tp:taxon-name-part></tp:taxon-name></italic> the gnathos is fused mesally, giving rise to a thin plate-like extension, smaller, more rounded valves, and the sharply downwardly bent phallus, which is much thinner overall and more elongated at the ventral apex. Other characters, such as the setae-covered sclerotizations on the ventrum of VIII, also differ, but are less readily useful in recognizing <italic><tp:taxon-name><tp:taxon-name-part taxon-name-part-type="genus">Ulmara</tp:taxon-name-part> <tp:taxon-name-part taxon-name-part-type="species">conjuncta</tp:taxon-name-part></tp:taxon-name></italic>.</p></tp:treatment-sec><tp:treatment-sec sec-type="description" id="SECID0EXIAI"><title>Description.</title><p>
            <bold>Male.</bold> <italic>Head</italic>: As for genus. <italic>Thorax</italic>: As for genus. <italic>Legs</italic>: As for genus. <italic>Forewing dorsum</italic>: Forewing length: 19–19.5 mm, avg.: 19.3 mm, wingspan: 36–37 mm, n=5. As for genus, except ground color nearly black, postmedial line located about one-third wing length away from wing margin, line usually obscured due to dark surrounding ground color and absence of lighter brown edging along inner side, overall with faint metallic-blue sheen, especially antemedially; postmedial line strongly notched between Rs4 and costa. <italic>Forewing ventrum</italic>: As for genus. <italic>Hindwing dorsum</italic>: Coloration as for forewing dorsum, antemedial line absent, discal mark absent, outer margin of wing weakly serrate. <italic>Hindwing ventrum</italic>: As for genus. <italic>Abdomen</italic>: As for genus, but slightly darker and less robust. <italic>Genitalia</italic>: (Fig. <xref ref-type="fig" rid="F12">25</xref>) n= 3. Vinculum somewhat box-like, ventrally with reduced saccus; saccus weakly attached to VIII, forming paired, setae-covered, downwardly-angled sclerotizations, not splayed beyond width of vinculum. Uncus simple, highly truncated apically with wide triangular base. Gnathos fused, extended mesally as thin plate that may be notched mesally. Valves small, subtriangular, edges somewhat curled, with single tooth projecting from saccular edge near apex of valve, tooth variable in length. Transtilla with weakly-sclerotized, inward-facing setae-covered extensions; setae very fine. Setae pointed outward directly over phallus. Diaphragm forms small balloon-like sac expanded inward into abdomen; sac covered in fine, inward-facing setae surrounding phallus. Phallus short, anterior half moderately to sharply bent downward, ventral apex heavily sclerotized into elongated <!--PageBreak-->point; vesica small, sac-like, weakly scobinate with some evidence of diverticula; base of phallus narrower than apical half, in same plane as apical half, not bent. <bold>Female.</bold> <italic>Head</italic>: As for male but antennae much smaller overall, pectinations particularly shorter, labial palpus slightly reduced. <italic>Thorax</italic>: As for male. <italic>Legs</italic>: As for male, but vestiture thinner. <italic>Forewing dorsum</italic>: Forewing length: 21.5 mm, avg.: 21.5 mm, wingspan: 41 mm, n= 1. As for male, but more elongated, slightly narrower, discal mark reduced. <italic>Forewing ventrum</italic>: Somewhat similar to dorsum but much lighter, grayer, maculation reduced; antemedial line absent, postmedial line less distinct. <italic>Hindwing dorsum</italic>: Coloration as for forewing dorsum, antemedial line absent. <italic>Hindwing ventrum</italic>: Following same pattern as forewing ventrum. Frenulum as multiple bristles. <italic>Abdomen</italic>: See generic description. <italic>Genitalia</italic>: See generic description.</p></tp:treatment-sec><tp:treatment-sec sec-type="distribution" id="SECID0ELKAI"><title>Distribution</title><p>
            <bold>(Map <xref ref-type="fig" rid="F8">2</xref>).</bold> This species is known from northern and southern Ecuador, with records lacking from the center of the country. <italic><tp:taxon-name><tp:taxon-name-part taxon-name-part-type="genus">Ulmara</tp:taxon-name-part> <tp:taxon-name-part taxon-name-part-type="species">conjuncta</tp:taxon-name-part></tp:taxon-name></italic> is another Andean species, and is found at elevations ranging from 2157–3300 m.</p></tp:treatment-sec><tp:treatment-sec sec-type="etymology" id="SECID0ECLAI"><title>Etymology.</title><p>This species is named for the complete, connected (<italic><tp:taxon-name><tp:taxon-name-part taxon-name-part-type="species">conjuncta</tp:taxon-name-part></tp:taxon-name></italic> Latin), gnathos, a character unique to this species in the genus.</p></tp:treatment-sec><tp:treatment-sec sec-type="remarks" id="SECID0ESLAI"><title>Remarks.</title><p>
            <italic><tp:taxon-name><tp:taxon-name-part taxon-name-part-type="genus">Ulmara</tp:taxon-name-part> <tp:taxon-name-part taxon-name-part-type="species">conjuncta</tp:taxon-name-part></tp:taxon-name></italic>, although similar to <italic><tp:taxon-name><tp:taxon-name-part taxon-name-part-type="genus">Ulmara</tp:taxon-name-part> <tp:taxon-name-part taxon-name-part-type="species">rotunda</tp:taxon-name-part></tp:taxon-name></italic>, is easily distinguished by both distribution and all characters given in the diagnosis. According to the data on the labels of a number of specimens collected by Jan Hillman, this species can be collected in “virgin humid forests” as well as “disturbed” forests, pastures, and “deforested haciendas.”</p><!--PageBreak--><p>This is the only species in the genus with a well-defined gnathos, which, when present, is an important character for distinguishing similar species within genera in <tp:taxon-name><tp:taxon-name-part taxon-name-part-type="family">Mimallonidae</tp:taxon-name-part></tp:taxon-name> (pers. obs).</p></tp:treatment-sec><tp:treatment-sec><!--Section generated to contain objects referenced in tp:taxon-treatment.--><fig id="F9" position="float" orientation="portrait"><label>Figures 17–19.</label><caption><p>
          <italic><tp:taxon-name><tp:taxon-name-part taxon-name-part-type="genus">Ulmara</tp:taxon-name-part> <tp:taxon-name-part taxon-name-part-type="species">conjuncta</tp:taxon-name-part></tp:taxon-name></italic> adults, <bold>a</bold> dorsal <bold>b</bold> ventral. <bold>17</bold> Holotype ♂, Ecuador, Loja, N. Loja, road to Cuenca, 2220 m (<named-content xmlns:xlink="http://www.w3.org/1999/xlink" content-type="dwc:institutional_code" xlink:type="simple">CMNH</named-content>) <bold>18</bold> Paratype ♂, Ecuador, Napo, Cordillera Guacamayos, Estero Chico, 2650 m (<named-content xmlns:xlink="http://www.w3.org/1999/xlink" content-type="dwc:institutional_code" xlink:type="simple">CMNH</named-content>) <bold>19</bold> Paratype ♀, Ecuador, Loja, Road between Loja-Zamora, 2700 m (<abbrev xmlns:xlink="http://www.w3.org/1999/xlink" content-type="institution" xlink:title="Museum Witt, Munich, Germany" id="ABBRID0EDJBG" xlink:type="simple">MWM</abbrev>). Scale bar = 1 cm.</p></caption><graphic xmlns:xlink="http://www.w3.org/1999/xlink" xlink:href="zookeys-611-057-g009.jpg" position="float" orientation="portrait" xlink:type="simple" id="oo_99251.jpg"/></fig><fig id="F12" position="float" orientation="portrait"><label>Figures 25–27.</label><caption><p>
          <italic><tp:taxon-name><tp:taxon-name-part taxon-name-part-type="genus">Ulmara</tp:taxon-name-part></tp:taxon-name></italic> ♂ genitalia, <bold>a</bold> ventral <bold>b</bold> lateral <bold>c</bold> phallus. <bold>25</bold> <italic><tp:taxon-name><tp:taxon-name-part taxon-name-part-type="genus">Ulmara</tp:taxon-name-part> <tp:taxon-name-part taxon-name-part-type="species">conjuncta</tp:taxon-name-part></tp:taxon-name></italic> holotype ♂, Ecuador, Loja, N. Loja, road to Cuenca, 2220 m, St Laurent diss.: 4-5-16:4 [note: valves not fully spread in Fig. <xref ref-type="fig" rid="F12">25a</xref>] (<named-content xmlns:xlink="http://www.w3.org/1999/xlink" content-type="dwc:institutional_code" xlink:type="simple">CMNH</named-content>) <bold>26</bold> <italic><tp:taxon-name><tp:taxon-name-part taxon-name-part-type="genus">Ulmara</tp:taxon-name-part> <tp:taxon-name-part taxon-name-part-type="species">azurula</tp:taxon-name-part></tp:taxon-name></italic> holotype ♂, Peru, Huánuco, Carpish, 2700 m, St Laurent diss.: 4-8-16:2 (<named-content xmlns:xlink="http://www.w3.org/1999/xlink" content-type="dwc:institutional_code" xlink:type="simple">AMNH</named-content>) <bold>27</bold> <italic><tp:taxon-name><tp:taxon-name-part taxon-name-part-type="genus">Ulmara</tp:taxon-name-part> <tp:taxon-name-part taxon-name-part-type="species">dombroskiei</tp:taxon-name-part></tp:taxon-name></italic> holotype ♂, Peru, Puno, Carabaya, Agualani, 9000 ft., St Laurent diss.: 4-8-16:3 (<named-content xmlns:xlink="http://www.w3.org/1999/xlink" content-type="dwc:institutional_code" xlink:type="simple">NHMUK</named-content>). Scale bar = 1 mm.</p></caption><graphic xmlns:xlink="http://www.w3.org/1999/xlink" xlink:href="zookeys-611-057-g012.jpg" position="float" orientation="portrait" xlink:type="simple" id="oo_99254.jpg"/></fig><fig id="F13" position="float" orientation="portrait"><label>Figure 28.</label><caption><p>
          <italic><tp:taxon-name><tp:taxon-name-part taxon-name-part-type="genus">Ulmara</tp:taxon-name-part> <tp:taxon-name-part taxon-name-part-type="species">conjuncta</tp:taxon-name-part></tp:taxon-name></italic> paratype ♀ genitalia, <bold>a</bold> ventral <bold>b</bold> dorsal. Ecuador, Loja, Road between Loja-Zamora, 2700 m, St Laurent diss.: 4-19-16:1 (<abbrev xmlns:xlink="http://www.w3.org/1999/xlink" content-type="institution" xlink:title="Museum Witt, Munich, Germany" id="ABBRID0EFRBG" xlink:type="simple">MWM</abbrev>). Scale bar = 1 mm.</p></caption><graphic xmlns:xlink="http://www.w3.org/1999/xlink" xlink:href="zookeys-611-057-g013.jpg" position="float" orientation="portrait" xlink:type="simple" id="oo_99255.jpg"/></fig><fig id="F8" position="float" orientation="portrait"><label>Map 2.</label><caption><p>Known distribution of <italic><tp:taxon-name><tp:taxon-name-part taxon-name-part-type="genus">Ulmara</tp:taxon-name-part></tp:taxon-name></italic>.</p></caption><graphic xmlns:xlink="http://www.w3.org/1999/xlink" xlink:href="zookeys-611-057-g008.jpg" position="float" orientation="portrait" xlink:type="simple" id="oo_99256.jpg"/></fig></tp:treatment-sec><ref-list><ref id="B13"><mixed-citation xmlns:xlink="http://www.w3.org/1999/xlink" xlink:type="simple">
          <person-group><name name-style="western"><surname>Lemaire</surname><given-names>C</given-names></name><name name-style="western"><surname>Minet</surname><given-names>J</given-names></name></person-group> (<year>1998</year>) <article-title>18. The <tp:taxon-name><tp:taxon-name-part taxon-name-part-type="superfamily">Bombycoidea</tp:taxon-name-part></tp:taxon-name> and their Relatives.</article-title> In: <person-group><name name-style="western"><surname>Kristensen</surname><given-names>NP</given-names></name></person-group> (<role>Ed.</role>) <source><tp:taxon-name><tp:taxon-name-part taxon-name-part-type="order">Lepidoptera</tp:taxon-name-part></tp:taxon-name>, moths and butterflies, vol. 1: evolution, systematics, and biogeography (Handbuch der Zoologie)</source>. <publisher-name>Walter de Gruyter</publisher-name>, <publisher-loc>Berlin</publisher-loc>, <fpage>322</fpage>–<lpage>353</lpage>.</mixed-citation></ref></ref-list></tp:taxon-treatment>
