# Supplementary material for: Revisions of the genera Lurama Schaus, 1928 and Ulmara Schaus, 1928 (Lepidoptera, Mimallonoidea, Mimallonidae) with the descriptions of three new Ulmara species and a new genus
Source: Zookeys. 2016 Aug 15;(611):57–92. doi: 10.3897/zookeys.611.9058 (PMC4992807; doi:10.3897/zookeys.611.9058)
Supplement: XML Treatment for Ulmara azurula [file zookeys.611.9058-treatment7.xml]

<!DOCTYPE tp:taxon-treatment
  PUBLIC "-//TaxonX//DTD Taxonomic Treatment Publishing DTD v0 20100105//EN" "tax-treatment-NSO.dtd">
<tp:taxon-treatment xmlns:tp="http://www.plazi.org/taxpub"><tp:treatment-meta><kwd-group><label>Taxon classification</label><kwd><named-content content-type="kingdom">Animalia</named-content></kwd><kwd><named-content content-type="order">Lepidoptera</named-content></kwd><kwd><named-content content-type="family">Mimallonidae</named-content></kwd></kwd-group><mixed-citation publication-type="journal"><person-group><name><surname>St. Laurent</surname><given-names>Ryan A.</given-names></name></person-group><article-title>Revisions of the genera <italic><tp:taxon-name><tp:taxon-name-part taxon-name-part-type="genus">Lurama</tp:taxon-name-part></tp:taxon-name></italic> Schaus, 1928 and <italic><tp:taxon-name><tp:taxon-name-part taxon-name-part-type="genus">Ulmara</tp:taxon-name-part></tp:taxon-name></italic> Schaus, 1928 (<tp:taxon-name><tp:taxon-name-part taxon-name-part-type="order">Lepidoptera</tp:taxon-name-part></tp:taxon-name>, <tp:taxon-name><tp:taxon-name-part taxon-name-part-type="superfamily">Mimallonoidea</tp:taxon-name-part></tp:taxon-name>, <tp:taxon-name><tp:taxon-name-part taxon-name-part-type="family">Mimallonidae</tp:taxon-name-part></tp:taxon-name>) with the descriptions of three new <italic><tp:taxon-name><tp:taxon-name-part taxon-name-part-type="genus">Ulmara</tp:taxon-name-part></tp:taxon-name></italic> species and a new genus</article-title><source>Zookeys</source><day>15</day><month>8</month><year>2016</year><volume>2016</volume><issue>611</issue><fpage>57</fpage><lpage>92</lpage><pub-id pub-id-type="doi">10.3897/zookeys.611.9058</pub-id></mixed-citation></tp:treatment-meta><tp:nomenclature><tp:taxon-name>
            <tp:taxon-name-part taxon-name-part-type="genus">Ulmara</tp:taxon-name-part>
            <tp:taxon-name-part taxon-name-part-type="species">azurula</tp:taxon-name-part>
            <object-id xmlns:xlink="http://www.w3.org/1999/xlink" content-type="zoobank" xlink:type="simple">http://zoobank.org/3B1C65B5-CDC0-4628-9C32-0C8289587A45</object-id>
          </tp:taxon-name><tp:taxon-authority>St Laurent</tp:taxon-authority><tp:taxon-status xmlns:xlink="http://www.w3.org/1999/xlink" xlink:type="simple">sp. n.</tp:taxon-status><xref ref-type="fig" rid="F10">Figs 20</xref><xref ref-type="fig" rid="F12">, 26</xref><xref ref-type="fig" rid="F8">; Map 2</xref></tp:nomenclature><tp:treatment-sec sec-type="type material" id="SECID0EFOAI"><title>Type material.</title><p>
            <bold>Holotype</bold>, ♂. <bold>PERU: Huánuco</bold>: Carpish, Huanuco [Huánuco], Peru 2700 m, Oct. 25, 1946/ Felix Woytkowski Collector/ St Laurent diss.: 4-8-16:2/ HOLOTYPE ♂ <italic><tp:taxon-name><tp:taxon-name-part taxon-name-part-type="genus">Ulmara</tp:taxon-name-part> <tp:taxon-name-part taxon-name-part-type="species">azurula</tp:taxon-name-part></tp:taxon-name></italic> St Laurent, 2016 [handwritten red label] (<named-content xmlns:xlink="http://www.w3.org/1999/xlink" content-type="dwc:institutional_code" xlink:type="simple">AMNH</named-content>).</p><p>
            <bold>Paratypes</bold>, 4 ♂. <bold>PERU: Huánuco</bold>: Carpish, 2700 m: 8.X.1946 (2 ♂), 14.X.1946 (1 ♂), 26.X.1946 (1 ♂), Felix Woytkowski Collector, St Laurent diss.: 4-5-16:5 (<named-content xmlns:xlink="http://www.w3.org/1999/xlink" content-type="dwc:institutional_code" xlink:type="simple">AMNH</named-content>). – All paratypes with the following yellow label: PARATYPE ♂ <italic><tp:taxon-name><tp:taxon-name-part taxon-name-part-type="genus">Ulmara</tp:taxon-name-part> <tp:taxon-name-part taxon-name-part-type="species">azurula</tp:taxon-name-part></tp:taxon-name></italic> St Laurent, 2016.</p></tp:treatment-sec><tp:treatment-sec sec-type="diagnosis" id="SECID0EHQAI"><title>Diagnosis.</title><p>
            <italic><tp:taxon-name><tp:taxon-name-part taxon-name-part-type="genus">Ulmara</tp:taxon-name-part> <tp:taxon-name-part taxon-name-part-type="species">azurula</tp:taxon-name-part></tp:taxon-name></italic> is the smallest species in the genus (on average), and so far the only species known from central Peru. The small size and distribution should allow this species to be distinguished from the previous two. The following characters differentiate <italic><tp:taxon-name><tp:taxon-name-part taxon-name-part-type="genus">Ulmara</tp:taxon-name-part> <tp:taxon-name-part taxon-name-part-type="species">azurula</tp:taxon-name-part></tp:taxon-name></italic> from the most similar species, <italic><tp:taxon-name><tp:taxon-name-part taxon-name-part-type="genus">Ulmara</tp:taxon-name-part> <tp:taxon-name-part taxon-name-part-type="species">dombroskiei</tp:taxon-name-part></tp:taxon-name></italic> sp. n. to be described below, but also differentiate it from both <italic><tp:taxon-name><tp:taxon-name-part taxon-name-part-type="genus">Ulmara</tp:taxon-name-part> <tp:taxon-name-part taxon-name-part-type="species">rotunda</tp:taxon-name-part></tp:taxon-name></italic> and <italic><tp:taxon-name><tp:taxon-name-part taxon-name-part-type="genus">Ulmara</tp:taxon-name-part> <tp:taxon-name-part taxon-name-part-type="species">conjuncta</tp:taxon-name-part></tp:taxon-name></italic>. Although <italic><tp:taxon-name><tp:taxon-name-part taxon-name-part-type="genus">Ulmara</tp:taxon-name-part> <tp:taxon-name-part taxon-name-part-type="species">azurula</tp:taxon-name-part></tp:taxon-name></italic> is externally similar in size and coloration to <italic><tp:taxon-name><tp:taxon-name-part taxon-name-part-type="genus">Ulmara</tp:taxon-name-part> <tp:taxon-name-part taxon-name-part-type="species">dombroskiei</tp:taxon-name-part></tp:taxon-name></italic> sp. n., namely by the metallic bluish sheen, in <italic><tp:taxon-name><tp:taxon-name-part taxon-name-part-type="genus">Ulmara</tp:taxon-name-part> <tp:taxon-name-part taxon-name-part-type="species">azurula</tp:taxon-name-part></tp:taxon-name></italic>, the postmedial line of the fore and hindwings is located closer to the wing margin than in <italic><tp:taxon-name><tp:taxon-name-part taxon-name-part-type="genus">Ulmara</tp:taxon-name-part> <tp:taxon-name-part taxon-name-part-type="species">dombroskiei</tp:taxon-name-part></tp:taxon-name></italic> sp. n. Furthermore, the width of the splayed, setae-covered sclerotizations of VIII are much wider than the vinculum, whereas in <italic><tp:taxon-name><tp:taxon-name-part taxon-name-part-type="genus">Ulmara</tp:taxon-name-part> <tp:taxon-name-part taxon-name-part-type="species">dombroskiei</tp:taxon-name-part></tp:taxon-name></italic> sp. n. these sclerotizations are highly reduced overall, and have shorter setae. Additionally, the gnathos of <italic><tp:taxon-name><tp:taxon-name-part taxon-name-part-type="genus">Ulmara</tp:taxon-name-part> <tp:taxon-name-part taxon-name-part-type="species">azurula</tp:taxon-name-part></tp:taxon-name></italic> is the most reduced of the entire genus, and exists as only weakly-sclerotized lateral bars, whereas in <italic><tp:taxon-name><tp:taxon-name-part taxon-name-part-type="genus">Ulmara</tp:taxon-name-part> <tp:taxon-name-part taxon-name-part-type="species">dombroskiei</tp:taxon-name-part></tp:taxon-name></italic> sp. n. the gnathos nearly converges mesally. The setae-covered flaps projecting inward from the transtilla in <italic><tp:taxon-name><tp:taxon-name-part taxon-name-part-type="genus">Ulmara</tp:taxon-name-part> <tp:taxon-name-part taxon-name-part-type="species">azurula</tp:taxon-name-part></tp:taxon-name></italic> bear thicker setae than in any other <italic><tp:taxon-name><tp:taxon-name-part taxon-name-part-type="genus">Ulmara</tp:taxon-name-part></tp:taxon-name></italic>. Finally, the phallus shape is perhaps the best genital character for distinguishing these two Peruvian species: in <italic><tp:taxon-name><tp:taxon-name-part taxon-name-part-type="genus">Ulmara</tp:taxon-name-part> <tp:taxon-name-part taxon-name-part-type="species">azurula</tp:taxon-name-part></tp:taxon-name></italic> the phallus is uniformly cylindrical from a dorsal perspective, whereas in <italic><tp:taxon-name><tp:taxon-name-part taxon-name-part-type="genus">Ulmara</tp:taxon-name-part> <tp:taxon-name-part taxon-name-part-type="species">dombroskiei</tp:taxon-name-part></tp:taxon-name></italic> sp. n. the phallus is very wide distally.</p></tp:treatment-sec><tp:treatment-sec sec-type="description" id="SECID0EKVAI"><title>Description.</title><p>
            <bold>Male.</bold> <italic>Head</italic>: As for genus. <italic>Thorax</italic>: As for genus. <italic>Legs</italic>: As for genus. <italic>Forewing dorsum</italic>: Forewing length: 17.5–19 mm, avg.: 18.1 mm, wingspan: 35–36 mm (approximate), n= 5. As for genus but ground color nearly black, overall metallic-blue sheen present due to angled, reflective scales. Postmedial line about one-fourth wing length away from wing margin, postmedial line obvious due to pale blue-gray suffusion surrounding line, postmedial line nearly straight between Rs4 and costa. <italic>Forewing ventrum</italic>: As for genus. <italic>Hindwing dorsum</italic>: Coloration as for forewing dorsum, antemedial line absent, discal mark absent, outer margin of wing weakly serrate. <italic>Hindwing ventrum</italic>: As for genus. <italic>Abdomen</italic>: As for genus. <italic>Genitalia</italic>: (Fig. <xref ref-type="fig" rid="F12">26</xref>) n=2. Vinculum somewhat box-like, ventrally with reduced saccus, bilobed saccus attached to VIII, forming paired, setae-covered sclerotizations; splayed sclerotizations wider than ventral margin of vinculum. Uncus simple, highly truncated apically with wide base. Gnathos highly reduced, with only weakly sclerotized lateral arms. Valves small, subtriangular, with single tooth projecting from saccular edge near apex of valve, tooth variable in length. Transtilla with weakly-sclerotized, inward-facing setae-covered extensions; setae very thick. Setae pointed outward directly over phallus. Diaphragm forms small balloon-like sac expanded inward into abdomen, sac covered in fine, inward-facing setae surrounding phallus. Juxta partially fused to phallus, encircling it, lightly sclerotized, especially dorsal to phallus. Phallus short, anterior half cylindrical, straight, ventral apex heavily sclerotized as elongated, sharp point, vesica small, sac-like, weakly scobinate; base of phallus narrower than apical half, basal part shorter than, and in same plane, as cylindrical terminal part. <bold>Female.</bold> Unknown.</p></tp:treatment-sec><tp:treatment-sec sec-type="distribution" id="SECID0EKWAI"><title>Distribution</title><p>
            <bold>(Map <xref ref-type="fig" rid="F8">2</xref>).</bold> This new species is known only from the type locality in Huánuco, central Peru, at an elevation of 2700 m.</p></tp:treatment-sec><tp:treatment-sec sec-type="etymology" id="SECID0EXWAI"><title>Etymology.</title><p>This species is named for its small size (diminutive –<italic>ula</italic> Latin) and blue (<italic>azurea</italic> Latin) iridescence.</p></tp:treatment-sec><tp:treatment-sec sec-type="remarks" id="SECID0EBXAI"><title>Remarks.</title><p>Although the known range of this species is located between the distributions of <italic><tp:taxon-name><tp:taxon-name-part taxon-name-part-type="genus">Ulmara</tp:taxon-name-part> <tp:taxon-name-part taxon-name-part-type="species">conjuncta</tp:taxon-name-part></tp:taxon-name></italic> in Ecuador and <italic><tp:taxon-name><tp:taxon-name-part taxon-name-part-type="genus">Ulmara</tp:taxon-name-part> <tp:taxon-name-part taxon-name-part-type="species">dombroskiei</tp:taxon-name-part></tp:taxon-name></italic> sp. n. in southern Peru, <italic><tp:taxon-name><tp:taxon-name-part taxon-name-part-type="genus">Ulmara</tp:taxon-name-part> <tp:taxon-name-part taxon-name-part-type="species">azurula</tp:taxon-name-part></tp:taxon-name></italic> is not intermediate in external or genital morphology between these species, but is instead more similar to <italic><tp:taxon-name><tp:taxon-name-part taxon-name-part-type="genus">Ulmara</tp:taxon-name-part> <tp:taxon-name-part taxon-name-part-type="species">dombroskiei</tp:taxon-name-part></tp:taxon-name></italic> sp. n. than either previously described species. Considering the consistently smaller size, almost entirely absent gnathos, narrower phallus, and more elongated saccular extensions relative to <italic><tp:taxon-name><tp:taxon-name-part taxon-name-part-type="genus">Ulmara</tp:taxon-name-part> <tp:taxon-name-part taxon-name-part-type="species">dombroskiei</tp:taxon-name-part></tp:taxon-name></italic> sp. n., as well as previously mentioned wing characters, this species is apparently distinct from the southern Peruvian populations named <italic><tp:taxon-name><tp:taxon-name-part taxon-name-part-type="genus">Ulmara</tp:taxon-name-part> <tp:taxon-name-part taxon-name-part-type="species">dombroskiei</tp:taxon-name-part></tp:taxon-name></italic> sp. n. below. The iridescent blue sheen, characteristic of the genus <italic><tp:taxon-name><tp:taxon-name-part taxon-name-part-type="genus">Ulmara</tp:taxon-name-part></tp:taxon-name></italic>, is most distinct in the Peruvian species, but is not clearly reproduced in photographs.</p></tp:treatment-sec><tp:treatment-sec><!--Section generated to contain objects referenced in tp:taxon-treatment.--><fig id="F10" position="float" orientation="portrait"><label>Figures 20–22.</label><caption><p>Peruvian <italic><tp:taxon-name><tp:taxon-name-part taxon-name-part-type="genus">Ulmara</tp:taxon-name-part></tp:taxon-name></italic> species adults, <bold>a</bold> dorsal <bold>b</bold> ventral. <bold>20</bold> <italic><tp:taxon-name><tp:taxon-name-part taxon-name-part-type="genus">Ulmara</tp:taxon-name-part> <tp:taxon-name-part taxon-name-part-type="species">azurula</tp:taxon-name-part></tp:taxon-name></italic> holotype ♂, Peru, Huánuco, Carpish, 2700 m (<named-content xmlns:xlink="http://www.w3.org/1999/xlink" content-type="dwc:institutional_code" xlink:type="simple">AMNH</named-content>) <bold>21</bold> <italic><tp:taxon-name><tp:taxon-name-part taxon-name-part-type="genus">Ulmara</tp:taxon-name-part> <tp:taxon-name-part taxon-name-part-type="species">dombroskiei</tp:taxon-name-part></tp:taxon-name></italic> holotype ♂, Peru, Puno, Carabaya, Agualani, 9000 ft (<named-content xmlns:xlink="http://www.w3.org/1999/xlink" content-type="dwc:institutional_code" xlink:type="simple">NHMUK</named-content>) <bold>22</bold> <italic><tp:taxon-name><tp:taxon-name-part taxon-name-part-type="genus">Ulmara</tp:taxon-name-part> <tp:taxon-name-part taxon-name-part-type="species">dombroskiei</tp:taxon-name-part></tp:taxon-name></italic> paratype ♂, Peru, Puno, Carabaya, Santo Domingo (<named-content xmlns:xlink="http://www.w3.org/1999/xlink" content-type="dwc:institutional_code" xlink:type="simple">NHMUK</named-content>). Scale bar = 1 cm.</p></caption><graphic xmlns:xlink="http://www.w3.org/1999/xlink" xlink:href="zookeys-611-057-g010.jpg" position="float" orientation="portrait" xlink:type="simple" id="oo_99252.jpg"/></fig><fig id="F12" position="float" orientation="portrait"><label>Figures 25–27.</label><caption><p>
          <italic><tp:taxon-name><tp:taxon-name-part taxon-name-part-type="genus">Ulmara</tp:taxon-name-part></tp:taxon-name></italic> ♂ genitalia, <bold>a</bold> ventral <bold>b</bold> lateral <bold>c</bold> phallus. <bold>25</bold> <italic><tp:taxon-name><tp:taxon-name-part taxon-name-part-type="genus">Ulmara</tp:taxon-name-part> <tp:taxon-name-part taxon-name-part-type="species">conjuncta</tp:taxon-name-part></tp:taxon-name></italic> holotype ♂, Ecuador, Loja, N. Loja, road to Cuenca, 2220 m, St Laurent diss.: 4-5-16:4 [note: valves not fully spread in Fig. <xref ref-type="fig" rid="F12">25a</xref>] (<named-content xmlns:xlink="http://www.w3.org/1999/xlink" content-type="dwc:institutional_code" xlink:type="simple">CMNH</named-content>) <bold>26</bold> <italic><tp:taxon-name><tp:taxon-name-part taxon-name-part-type="genus">Ulmara</tp:taxon-name-part> <tp:taxon-name-part taxon-name-part-type="species">azurula</tp:taxon-name-part></tp:taxon-name></italic> holotype ♂, Peru, Huánuco, Carpish, 2700 m, St Laurent diss.: 4-8-16:2 (<named-content xmlns:xlink="http://www.w3.org/1999/xlink" content-type="dwc:institutional_code" xlink:type="simple">AMNH</named-content>) <bold>27</bold> <italic><tp:taxon-name><tp:taxon-name-part taxon-name-part-type="genus">Ulmara</tp:taxon-name-part> <tp:taxon-name-part taxon-name-part-type="species">dombroskiei</tp:taxon-name-part></tp:taxon-name></italic> holotype ♂, Peru, Puno, Carabaya, Agualani, 9000 ft., St Laurent diss.: 4-8-16:3 (<named-content xmlns:xlink="http://www.w3.org/1999/xlink" content-type="dwc:institutional_code" xlink:type="simple">NHMUK</named-content>). Scale bar = 1 mm.</p></caption><graphic xmlns:xlink="http://www.w3.org/1999/xlink" xlink:href="zookeys-611-057-g012.jpg" position="float" orientation="portrait" xlink:type="simple" id="oo_99254.jpg"/></fig><fig id="F8" position="float" orientation="portrait"><label>Map 2.</label><caption><p>Known distribution of <italic><tp:taxon-name><tp:taxon-name-part taxon-name-part-type="genus">Ulmara</tp:taxon-name-part></tp:taxon-name></italic>.</p></caption><graphic xmlns:xlink="http://www.w3.org/1999/xlink" xlink:href="zookeys-611-057-g008.jpg" position="float" orientation="portrait" xlink:type="simple" id="oo_99256.jpg"/></fig></tp:treatment-sec></tp:taxon-treatment>
