# Supplementary material for: Revisions of the genera Lurama Schaus, 1928 and Ulmara Schaus, 1928 (Lepidoptera, Mimallonoidea, Mimallonidae) with the descriptions of three new Ulmara species and a new genus
Source: Zookeys. 2016 Aug 15;(611):57–92. doi: 10.3897/zookeys.611.9058 (PMC4992807; doi:10.3897/zookeys.611.9058)
Supplement: XML Treatment for Cunicumara [file zookeys.611.9058-treatment9.xml]

<!DOCTYPE tp:taxon-treatment
  PUBLIC "-//TaxonX//DTD Taxonomic Treatment Publishing DTD v0 20100105//EN" "tax-treatment-NSO.dtd">
<tp:taxon-treatment xmlns:tp="http://www.plazi.org/taxpub"><tp:treatment-meta><kwd-group><label>Taxon classification</label><kwd><named-content content-type="kingdom">Animalia</named-content></kwd><kwd><named-content content-type="order">Lepidoptera</named-content></kwd><kwd><named-content content-type="family">Mimallonidae</named-content></kwd></kwd-group><mixed-citation publication-type="journal"><person-group><name><surname>St. Laurent</surname><given-names>Ryan A.</given-names></name></person-group><article-title>Revisions of the genera <italic><tp:taxon-name><tp:taxon-name-part taxon-name-part-type="genus">Lurama</tp:taxon-name-part></tp:taxon-name></italic> Schaus, 1928 and <italic><tp:taxon-name><tp:taxon-name-part taxon-name-part-type="genus">Ulmara</tp:taxon-name-part></tp:taxon-name></italic> Schaus, 1928 (<tp:taxon-name><tp:taxon-name-part taxon-name-part-type="order">Lepidoptera</tp:taxon-name-part></tp:taxon-name>, <tp:taxon-name><tp:taxon-name-part taxon-name-part-type="superfamily">Mimallonoidea</tp:taxon-name-part></tp:taxon-name>, <tp:taxon-name><tp:taxon-name-part taxon-name-part-type="family">Mimallonidae</tp:taxon-name-part></tp:taxon-name>) with the descriptions of three new <italic><tp:taxon-name><tp:taxon-name-part taxon-name-part-type="genus">Ulmara</tp:taxon-name-part></tp:taxon-name></italic> species and a new genus</article-title><source>Zookeys</source><day>15</day><month>8</month><year>2016</year><volume>2016</volume><issue>611</issue><fpage>57</fpage><lpage>92</lpage><pub-id pub-id-type="doi">10.3897/zookeys.611.9058</pub-id></mixed-citation></tp:treatment-meta><tp:nomenclature><tp:taxon-name>
            <tp:taxon-name-part taxon-name-part-type="genus">Cunicumara</tp:taxon-name-part>
            <object-id xmlns:xlink="http://www.w3.org/1999/xlink" content-type="zoobank" xlink:type="simple">http://zoobank.org/B4788F32-4454-49E0-AFFD-A93E144B9849</object-id>
          </tp:taxon-name><tp:taxon-authority>St Laurent</tp:taxon-authority><tp:taxon-status xmlns:xlink="http://www.w3.org/1999/xlink" xlink:type="simple">gen. n.</tp:taxon-status></tp:nomenclature><tp:treatment-sec sec-type="type species" id="SECID0EMDBI"><title>Type species.</title><p>
            <italic><tp:taxon-name><tp:taxon-name-part taxon-name-part-type="genus">Cunicumara</tp:taxon-name-part> <tp:taxon-name-part taxon-name-part-type="species">anae</tp:taxon-name-part></tp:taxon-name></italic> St Laurent, 2016, sp. n.</p></tp:treatment-sec><tp:treatment-sec sec-type="etymology" id="SECID0E3DBI"><title>Etymology.</title><p>The name for this new genus comes from <italic>cuniculus</italic> (Latin), meaning rabbit, referring to the somewhat layered appearance of brown coloration of <italic><tp:taxon-name><tp:taxon-name-part taxon-name-part-type="genus">Cunicumara</tp:taxon-name-part> <tp:taxon-name-part taxon-name-part-type="species">anae</tp:taxon-name-part></tp:taxon-name></italic> sp. n., which is reminiscent of rabbit fur. Furthermore, the particularly long antennae relative to the size of the body and wings is quite remarkable, therefore the name is appropriate in calling to mind the long ears of a rabbit. The ending –<italic>mara</italic> notes a slightly superficial similarity to <italic><tp:taxon-name><tp:taxon-name-part taxon-name-part-type="genus">Ulmara</tp:taxon-name-part></tp:taxon-name></italic>.</p></tp:treatment-sec><tp:treatment-sec sec-type="diagnosis" id="SECID0EXEBI"><title>Diagnosis.</title><p>This new genus can be recognized by the salmon to orange-brown, fading to light, sandy tan ground color, interspersed with gray, pale-khaki, and dark-brown scales, which give moths of this genus a somewhat hoary appearance. The wings are very broad, with a weakly accentuated, barely falcate apex. The long bipectinate antennae are more than half the length of the short forewings, and have distinctly long pectinations. The combination of these characters should immediately allow <italic><tp:taxon-name><tp:taxon-name-part taxon-name-part-type="genus">Cunicumara</tp:taxon-name-part></tp:taxon-name></italic> to be distinguished from all other known <tp:taxon-name><tp:taxon-name-part taxon-name-part-type="family">Mimallonidae</tp:taxon-name-part></tp:taxon-name>. The complex male genitalia are also unique, characterized by the presence of a basally-fused, bifurcated gnathos, basally-toothed sacculus, and the phallus with curled, horn-like juxtal processes, which are dorsal to the phallus; a third, singular horn-like process arises between the curled juxtal processes .</p></tp:treatment-sec><tp:treatment-sec sec-type="description" id="SECID0EJFBI"><title>Description.</title><p>
            <bold>Male.</bold> <italic>Head</italic>: Khaki brown, eyes very large, occupying more than two-thirds area of head, bordered posteriorly by dark scales; antenna coloration pale tan, very long, more than half length of forewing, antenna bipectinate to tip, pectinations very long, longest nearly one-fourth length of antennae overall; labial palpus very reduced, not extending beyond head, apparently three segmented, but segmentation obscured by thick tufts ventrally. <italic>Thorax</italic>: Coloration as for head but with gray-tipped scales giving thorax a hoary appearance overall. <italic>Legs</italic>: Coloration as for thorax, vestiture thick, long. Tibial spurs robust, covered in scales except for tip. <italic>Forewing dorsum</italic>: Forewing length: 14–15.5 mm, avg.: 14.8 mm, wingspan: 30–31 mm, n=3. Short, subtriangular, margin convex except for where concave very near apex; apex <!--PageBreak-->slightly falcate. Ground color light with slight salmon hue, especially along anterior half of wing until costa; wing with layered appearance due to presence of light-gray, dark-brown, and brown scattered scales, particularly contrasting gray scales concentrated basally and along costa, giving wing hoary appearance. Antemedial line very faint, light brown, somewhat wavy. Gray-brown postmedial line straight from anal margin until Rs4 where line angled toward costa. Antemedial, medial, and postmedial areas mostly concolorous, although ante- and medial areas appear lighter due to gray scales; likewise salmon and light-brown coloration of ground color most evident near apical angle of postmedial line and postmedially. Discal mark nearly absent, or as thick, dark streak spanning cell. Fringe poorly preserved in examined specimens, but consisting of elongated scales, coloration as for medial area except some lighter off-white scales present in semi-regular pattern along margin. <italic>Forewing ventrum</italic>: Very similar to dorsum but appearing lighter, due to more diffuse presence of gray scaling, dark-brown scales may also be more prevalent in some individuals; antemedial line absent, postmedial line less distinct, outwardly curved, roughly following wing margin in shape, not straight as on dorsum. <italic>Hindwing dorsum</italic>: Coloration, patterning as for forewing dorsum, but antemedial line absent, discal mark absent, postmedial line slightly curved following outline of wing margin, postmedial line may be very faint. <italic>Hindwing ventrum</italic>: Following same pattern as forewing ventrum, but lighter due to pale-khaki scales basally. Frenulum present as single bristle. <italic>Venation</italic>: More typical of <tp:taxon-name><tp:taxon-name-part taxon-name-part-type="family">Mimallonidae</tp:taxon-name-part></tp:taxon-name> than either <italic><tp:taxon-name><tp:taxon-name-part taxon-name-part-type="genus">Lurama</tp:taxon-name-part></tp:taxon-name></italic> or <italic><tp:taxon-name><tp:taxon-name-part taxon-name-part-type="genus">Ulmara</tp:taxon-name-part></tp:taxon-name></italic> with respect to M<sub>1</sub>–M<sub>3</sub>, with each vein being more evenly spaced along obliquely angled cell, CuA<sub>1</sub> arises from lower angle of cell; Rs3 + Rs4 short stalked. <italic>Abdomen</italic>: Lighter than thorax, with coppery luster in fresh specimen, fading to pale khaki in older material. Vestiture thick, long, distal tip of abdomen with elongated, dark-brown tipped scales. <italic>Genitalia</italic>: (Fig. <xref ref-type="fig" rid="F15">31</xref>) n= 2. Complex. Vinculum somewhat ovoid, ventrally with reduced rounded saccus. Uncus simple, triangular, truncated apically to point. Gnathos very robust, broad basally arising from heavy sclerotization of tegumen, gnathos separated distally into paired, fingerlike processes. Valves elongated, narrow, weakly curved distally, sacculus with prominent, heavily sclerotized tooth. Mesal costal ridge present along basal half of valve. Juxta partially fused to phallus, juxtal processes present dorsal to phallus, processes curled forming shape of bovid horns, between processes arises a third, somewhat flattened, singular process, unlike curled processes on either side; strong membrane connects juxtal processes to base of vinculum, ventral lip of juxta fused to vinculum base, lip cut to excise phallus. Base of phallus with somewhat elongated backward-facing lobes. Phallus short, broadened distally, width of phallus somewhat variable, vesica short, bag-like. <bold>Female.</bold> Unknown.</p></tp:treatment-sec><tp:treatment-sec sec-type="remarks" id="SECID0EGHBI"><title>Remarks.</title><p>
            <italic><tp:taxon-name><tp:taxon-name-part taxon-name-part-type="genus">Cunicumara</tp:taxon-name-part></tp:taxon-name></italic> is distinct among the family <tp:taxon-name><tp:taxon-name-part taxon-name-part-type="family">Mimallonidae</tp:taxon-name-part></tp:taxon-name>, externally bearing some resemblance to <italic><tp:taxon-name><tp:taxon-name-part taxon-name-part-type="genus">Ulmara</tp:taxon-name-part></tp:taxon-name></italic> by the presence of the massive antennae and the short, broad wings, while at the same time displaying male genitalia that in some ways resemble the distinct genus <italic><tp:taxon-name><tp:taxon-name-part taxon-name-part-type="genus">Menevia</tp:taxon-name-part></tp:taxon-name></italic> Schaus, 1928, namely the presence of complex juxtal processes and the basally bifurcated lobes of the phallus.</p><!--PageBreak--></tp:treatment-sec><tp:treatment-sec><!--Section generated to contain objects referenced in tp:taxon-treatment.--><fig id="F15" position="float" orientation="portrait"><label>Figure 31.</label><caption><p>
          <italic><tp:taxon-name><tp:taxon-name-part taxon-name-part-type="genus">Cunicumara</tp:taxon-name-part> <tp:taxon-name-part taxon-name-part-type="species">anae</tp:taxon-name-part></tp:taxon-name></italic> holotype ♂ genitalia, <bold>a</bold> ventral <bold>b</bold> lateral <bold>c</bold> phallus lateral <bold>d</bold> phallus dorsal. Bolivia, Santa Cruz, Asunción, St Laurent diss.: 3-14-16:6 [note: valves not fully spread in Fig. <xref ref-type="fig" rid="F15">31a</xref>] (<named-content xmlns:xlink="http://www.w3.org/1999/xlink" content-type="dwc:institutional_code" xlink:type="simple">CMNH</named-content>). Scale bar = 1 mm.</p></caption><graphic xmlns:xlink="http://www.w3.org/1999/xlink" xlink:href="zookeys-611-057-g015.jpg" position="float" orientation="portrait" xlink:type="simple" id="oo_99259.jpg"/></fig></tp:treatment-sec></tp:taxon-treatment>
