# Supplementary material for: Revisions of the genera Lurama Schaus, 1928 and Ulmara Schaus, 1928 (Lepidoptera, Mimallonoidea, Mimallonidae) with the descriptions of three new Ulmara species and a new genus
Source: Zookeys. 2016 Aug 15;(611):57–92. doi: 10.3897/zookeys.611.9058 (PMC4992807; doi:10.3897/zookeys.611.9058)
Supplement: XML Treatment for Cunicumara anae [file zookeys.611.9058-treatment10.xml]

<!DOCTYPE tp:taxon-treatment
  PUBLIC "-//TaxonX//DTD Taxonomic Treatment Publishing DTD v0 20100105//EN" "tax-treatment-NSO.dtd">
<tp:taxon-treatment xmlns:tp="http://www.plazi.org/taxpub"><tp:treatment-meta><kwd-group><label>Taxon classification</label><kwd><named-content content-type="kingdom">Animalia</named-content></kwd><kwd><named-content content-type="order">Lepidoptera</named-content></kwd><kwd><named-content content-type="family">Mimallonidae</named-content></kwd></kwd-group><mixed-citation publication-type="journal"><person-group><name><surname>St. Laurent</surname><given-names>Ryan A.</given-names></name></person-group><article-title>Revisions of the genera <italic><tp:taxon-name><tp:taxon-name-part taxon-name-part-type="genus">Lurama</tp:taxon-name-part></tp:taxon-name></italic> Schaus, 1928 and <italic><tp:taxon-name><tp:taxon-name-part taxon-name-part-type="genus">Ulmara</tp:taxon-name-part></tp:taxon-name></italic> Schaus, 1928 (<tp:taxon-name><tp:taxon-name-part taxon-name-part-type="order">Lepidoptera</tp:taxon-name-part></tp:taxon-name>, <tp:taxon-name><tp:taxon-name-part taxon-name-part-type="superfamily">Mimallonoidea</tp:taxon-name-part></tp:taxon-name>, <tp:taxon-name><tp:taxon-name-part taxon-name-part-type="family">Mimallonidae</tp:taxon-name-part></tp:taxon-name>) with the descriptions of three new <italic><tp:taxon-name><tp:taxon-name-part taxon-name-part-type="genus">Ulmara</tp:taxon-name-part></tp:taxon-name></italic> species and a new genus</article-title><source>Zookeys</source><day>15</day><month>8</month><year>2016</year><volume>2016</volume><issue>611</issue><fpage>57</fpage><lpage>92</lpage><pub-id pub-id-type="doi">10.3897/zookeys.611.9058</pub-id></mixed-citation></tp:treatment-meta><tp:nomenclature><tp:taxon-name>
            <tp:taxon-name-part taxon-name-part-type="genus">Cunicumara</tp:taxon-name-part>
            <tp:taxon-name-part taxon-name-part-type="species">anae</tp:taxon-name-part>
            <object-id xmlns:xlink="http://www.w3.org/1999/xlink" content-type="zoobank" xlink:type="simple">http://zoobank.org/A5E187EE-7AC8-4E23-AC35-7156DA0188F3</object-id>
          </tp:taxon-name><tp:taxon-authority>St Laurent</tp:taxon-authority><tp:taxon-status xmlns:xlink="http://www.w3.org/1999/xlink" xlink:type="simple">sp. n.</tp:taxon-status><xref ref-type="fig" rid="F14">Figs 29–30</xref><xref ref-type="fig" rid="F15">, 31</xref><xref ref-type="fig" rid="F16">; Map 3</xref></tp:nomenclature><tp:treatment-sec sec-type="type material" id="SECID0EYJBI"><title>Type material.</title><p>
            <bold>Holotype</bold>, ♂. <bold>BOLIVIA: Santa Cruz</bold>: Asumpcion [Asunción], Bolivia, June 15, 1909, Haseman/ Carn. Mus., Acc. 4043/ Asumpsion, Bolivia, June 15-1909/ St Laurent diss.: 3-14-16:6/ HOLOTYPE ♂, <italic><tp:taxon-name><tp:taxon-name-part taxon-name-part-type="genus">Cunicumara</tp:taxon-name-part> <tp:taxon-name-part taxon-name-part-type="species">anae</tp:taxon-name-part></tp:taxon-name></italic> St Laurent 2016 [handwritten red label]/ (<named-content xmlns:xlink="http://www.w3.org/1999/xlink" content-type="dwc:institutional_code" xlink:type="simple">CMNH</named-content>). Type locality: Bolivia: Santa Cruz: Asunción.</p><p>
            <bold>Paratypes</bold>, 2 ♂. <bold>BOLIVIA: Santa Cruz</bold>: 1 ♂, Asunción: 15.VI.1909, Haseman leg. (<named-content xmlns:xlink="http://www.w3.org/1999/xlink" content-type="dwc:institutional_code" xlink:type="simple">CMNH</named-content>). <bold>PARAGUAY: Concepción</bold>: 1 ♂, Garay Cue, <named-content xmlns:xlink="http://www.w3.org/1999/xlink" content-type="dwc:verbatimCoordinates" xlink:type="simple"><named-content content-type="geo-json" specific-use="{&#34;type&#34;:&#34;Point&#34;,&#34;coordinates&#34;:[-57.366667,-22.683333]}" id="NCID0EOLBI" xlink:type="simple">22°41'S, 57°22'W</named-content></named-content>, 212 m: 4–9.VI.2013, Coll. D. Herbin, BC-Her 4868 [BOLD barcode number], D. Herbin genitalia prep. H1105 (<abbrev xmlns:xlink="http://www.w3.org/1999/xlink" content-type="institution" xlink:title="Personal collection of Daniel Herbin, Garidech, France" id="ABBRID0E5LBI" xlink:type="simple">CDH</abbrev>). – Paratypes with the following yellow label: PARATYPE ♂ <italic><tp:taxon-name><tp:taxon-name-part taxon-name-part-type="genus">Cunicumara</tp:taxon-name-part> <tp:taxon-name-part taxon-name-part-type="species">anae</tp:taxon-name-part></tp:taxon-name></italic> St Laurent, 2016.</p></tp:treatment-sec><tp:treatment-sec sec-type="diagnosis" id="SECID0ENMBI"><title>Diagnosis.</title><p>See generic diagnosis.</p></tp:treatment-sec><tp:treatment-sec sec-type="description" id="SECID0ESMBI"><title>Description.</title><p>See generic description.</p></tp:treatment-sec><tp:treatment-sec sec-type="distribution" id="SECID0EXMBI"><title>Distribution</title><p>
            <bold>(Map <xref ref-type="fig" rid="F2">1</xref>).</bold> This species is known only from Santa Cruz Department, Bolivia, and Concepción Department, Paraguay at low elevations.</p><fig id="F16" position="float" orientation="portrait"><label>Map 3.</label><caption><p>Known distribution of <italic><tp:taxon-name><tp:taxon-name-part taxon-name-part-type="genus">Cunicumara</tp:taxon-name-part> <tp:taxon-name-part taxon-name-part-type="species">anae</tp:taxon-name-part></tp:taxon-name></italic>.</p></caption><graphic xmlns:xlink="http://www.w3.org/1999/xlink" xlink:href="zookeys-611-057-g016.jpg" position="float" orientation="portrait" xlink:type="simple" id="oo_99257.jpg"/></fig><!--PageBreak--></tp:treatment-sec><tp:treatment-sec sec-type="etymology" id="SECID0E3NBI"><title>Etymology.</title><p>This species is named for Ana Paula dos Santos de Carvalho, a lepidopterist interested in the sexual dynamics of <tp:taxon-name><tp:taxon-name-part taxon-name-part-type="superfamily">Papilionoidea</tp:taxon-name-part></tp:taxon-name>. Ana is the best friend and source of the most joy in the author’s life.</p></tp:treatment-sec><tp:treatment-sec sec-type="remarks" id="SECID0EHOBI"><title>Remarks.</title><p>This new species, and thus the genus <italic><tp:taxon-name><tp:taxon-name-part taxon-name-part-type="genus">Cunicumara</tp:taxon-name-part></tp:taxon-name></italic> in general, is very poorly represented in collections. However, very little <tp:taxon-name><tp:taxon-name-part taxon-name-part-type="family">Mimallonidae</tp:taxon-name-part></tp:taxon-name> material is available from the type locality or similar regions in Brazil, Paraguay, and Bolivia, and thus the rarity of this species in collections is probably only due to under collecting. The two localities both border on the Brazilian Pantanal Biome (<xref ref-type="bibr" rid="B9">IBGE 2004</xref>), and thus it is possible that this species is endemic to the wet lowlands, or the borders thereof, of this part of South America.</p><p>The two figured specimens (Figs <xref ref-type="fig" rid="F14">29</xref> and <xref ref-type="fig" rid="F14">30</xref>) differ in coloration and antenna size. However, it is critical to note that the Bolivian specimens were collected in 1909 while the Paraguayan specimen was collected much more recently, in 2013. Therefore, differences in color can be attributed to the wide range of dates of collection. The salmon color that is apparent on the fresh specimen is faint, but present, when examining the wings of the old specimens under magnification. Furthermore, the figured Bolivian specimen (the holotype) is missing the distalmost portion of the antennae. Genitalia of these specimens are nearly identical (St Laurent diss.: 3-14-16:6 and D. Herbin genitalia prep. H1105).</p><p>According to Daniel Herbin (pers. comm.) the COI barcode data for Paraguayan paratype (BC-Her 4868) is quite distinct from other genera.</p><fig id="F14" position="float" orientation="portrait"><label>Figures 29, 30.</label><caption><p>
          <italic><tp:taxon-name><tp:taxon-name-part taxon-name-part-type="genus">Cunicumara</tp:taxon-name-part> <tp:taxon-name-part taxon-name-part-type="species">anae</tp:taxon-name-part></tp:taxon-name></italic> adults, <bold>a</bold> dorsal <bold>b</bold> ventral. <bold>29</bold> Holotype ♂, Bolivia, Santa Cruz, Asunción (<named-content xmlns:xlink="http://www.w3.org/1999/xlink" content-type="dwc:institutional_code" xlink:type="simple">CMNH</named-content>) <bold>30</bold> Paratype ♂, Paraguay, Concepción, Garay Cue, 212 m [photo courtesy of Daniel Herbin] (<abbrev xmlns:xlink="http://www.w3.org/1999/xlink" content-type="institution" xlink:title="Personal collection of Daniel Herbin, Garidech, France" id="ABBRID0E2QBI" xlink:type="simple">CDH</abbrev>). Scale bar = 1 cm.</p></caption><graphic xmlns:xlink="http://www.w3.org/1999/xlink" xlink:href="zookeys-611-057-g014.jpg" position="float" orientation="portrait" xlink:type="simple" id="oo_99258.jpg"/></fig><fig id="F15" position="float" orientation="portrait"><label>Figure 31.</label><caption><p>
          <italic><tp:taxon-name><tp:taxon-name-part taxon-name-part-type="genus">Cunicumara</tp:taxon-name-part> <tp:taxon-name-part taxon-name-part-type="species">anae</tp:taxon-name-part></tp:taxon-name></italic> holotype ♂ genitalia, <bold>a</bold> ventral <bold>b</bold> lateral <bold>c</bold> phallus lateral <bold>d</bold> phallus dorsal. Bolivia, Santa Cruz, Asunción, St Laurent diss.: 3-14-16:6 [note: valves not fully spread in Fig. <xref ref-type="fig" rid="F15">31a</xref>] (<named-content xmlns:xlink="http://www.w3.org/1999/xlink" content-type="dwc:institutional_code" xlink:type="simple">CMNH</named-content>). Scale bar = 1 mm.</p></caption><graphic xmlns:xlink="http://www.w3.org/1999/xlink" xlink:href="zookeys-611-057-g015.jpg" position="float" orientation="portrait" xlink:type="simple" id="oo_99259.jpg"/></fig><!--PageBreak--></tp:treatment-sec><tp:treatment-sec><!--Section generated to contain objects referenced in tp:taxon-treatment.--><fig id="F2" position="float" orientation="portrait"><label>Map 1.</label><caption><p>Known distribution of <italic><tp:taxon-name><tp:taxon-name-part taxon-name-part-type="genus">Lurama</tp:taxon-name-part></tp:taxon-name></italic>.</p></caption><graphic xmlns:xlink="http://www.w3.org/1999/xlink" xlink:href="zookeys-611-057-g002.jpg" position="float" orientation="portrait" xlink:type="simple" id="oo_99247.jpg"/></fig></tp:treatment-sec><ref-list><ref id="B9"><mixed-citation xmlns:xlink="http://www.w3.org/1999/xlink" xlink:type="simple">
          <institution xlink:type="simple">IBGE</institution> (<year>2004</year>) <source>Mapa de Biomas e de Vegetação</source>. <publisher-name>Instituto Brasileiro de Geografía e Estatística</publisher-name>. <ext-link xlink:type="simple" ext-link-type="uri" xlink:href="http://www.ibge.gov.br/home/presidencia/noticias/21052004biomashtml.shtm">http://www.ibge.gov.br/home/presidencia/noticias/21052004biomashtml.shtm</ext-link> [<date-in-citation content-type="access-date">accessed 4/20/2016</date-in-citation>]</mixed-citation></ref></ref-list></tp:taxon-treatment>
